# Supplementary material for: Sitticine jumping spiders: phylogeny, classification, and chromosomes (Araneae, Salticidae, Sitticini)
Source: Zookeys. 2020 Apr 8;925:1–54. doi: 10.3897/zookeys.925.39691 (PMC7160194; doi:10.3897/zookeys.925.39691)
Supplement: XML Treatment for Aillutticina [file zookeys.925.39691-treatment1.xml]

<!DOCTYPE tp:taxon-treatment
  PUBLIC "-//TaxonX//DTD Taxonomic Treatment Publishing DTD v0 20100105//EN" "tax-treatment-NSO.dtd">
<tp:taxon-treatment xmlns:tp="http://www.plazi.org/taxpub"><tp:treatment-meta><kwd-group><label>Taxon classification</label><kwd><named-content xmlns:xlink="http://www.w3.org/1999/xlink" content-type="kingdom">Animalia</named-content></kwd><kwd><named-content xmlns:xlink="http://www.w3.org/1999/xlink" content-type="order">Araneae</named-content></kwd><kwd><named-content xmlns:xlink="http://www.w3.org/1999/xlink" content-type="family">Salticidae</named-content></kwd></kwd-group><mixed-citation publication-type="journal"><person-group><name><surname>Maddison</surname><given-names>Wayne P.</given-names></name><name><surname>Maddison</surname><given-names>David R.</given-names></name><name><surname>Derkarabetian</surname><given-names>Shahan</given-names></name><name><surname>Hedin</surname><given-names>Marshal</given-names></name></person-group><article-title>Sitticine jumping spiders: phylogeny, classification, and chromosomes (<tp:taxon-name><tp:taxon-name-part taxon-name-part-type="order">Araneae</tp:taxon-name-part></tp:taxon-name>, <tp:taxon-name><tp:taxon-name-part taxon-name-part-type="family">Salticidae</tp:taxon-name-part></tp:taxon-name>, <tp:taxon-name><tp:taxon-name-part taxon-name-part-type="tribe">Sitticini</tp:taxon-name-part></tp:taxon-name>)</article-title><source>Zookeys</source><day>08</day><month>4</month><year>2020</year><volume>925</volume><fpage>1</fpage><lpage>54</lpage><pub-id pub-id-type="doi">10.3897/zookeys.925.39691</pub-id></mixed-citation></tp:treatment-meta><tp:nomenclature><label>Subtribe</label><tp:taxon-name><object-id xmlns:xlink="http://www.w3.org/1999/xlink" content-type="arpha" xlink:type="simple">8304C37F-6464-5FDD-92FF-B463E932BD11</object-id>
              <tp:taxon-name-part taxon-name-part-type="subtribe">Aillutticina</tp:taxon-name-part>
              <object-id xmlns:xlink="http://www.w3.org/1999/xlink" content-type="zoobank" xlink:type="simple">http://zoobank.org/4DBE8F82-300A-4AE0-9A11-7A0DC55D7099</object-id>
            </tp:taxon-name><tp:taxon-authority>W. Maddison</tp:taxon-authority><tp:taxon-status xmlns:xlink="http://www.w3.org/1999/xlink" xlink:type="simple">new subtribe</tp:taxon-status><xref ref-type="fig" rid="F1">Figures 1–4</xref></tp:nomenclature><tp:treatment-sec sec-type="type genus" id="SECID0ESDAI"><title>Type genus.</title><p><italic><tp:taxon-name><tp:taxon-name-part taxon-name-part-type="genus" reg="Aillutticus">Aillutticus</tp:taxon-name-part></tp:taxon-name></italic> Galiano, 1987</p></tp:treatment-sec><tp:treatment-sec sec-type="diagnosis" id="SECID0E6DAI"><title>Diagnosis.</title><p>This group of five Neotropical genera was first recognized by <xref ref-type="bibr" rid="B60">Ruiz and Brescovit (2005</xref>, <xref ref-type="bibr" rid="B61">2006</xref>), who characterize it as sharing “a high, broad carapace, laterally rounded behind the posterior lateral eyes, and the slightly convex dorsal surface of the cephalic region”. The contained genera are:</p><p><italic><tp:taxon-name><tp:taxon-name-part taxon-name-part-type="genus" reg="Aillutticus">Aillutticus</tp:taxon-name-part></tp:taxon-name></italic> Galiano, 1987</p><p><italic><tp:taxon-name><tp:taxon-name-part taxon-name-part-type="genus" reg="Amatorculus">Amatorculus</tp:taxon-name-part></tp:taxon-name></italic> Ruiz &amp; Brescovit, 2005</p><p><italic><tp:taxon-name><tp:taxon-name-part taxon-name-part-type="genus" reg="Capeta">Capeta</tp:taxon-name-part></tp:taxon-name></italic> Ruiz &amp; Brescovit, 2005</p><p><italic><tp:taxon-name><tp:taxon-name-part taxon-name-part-type="genus" reg="Gavarilla">Gavarilla</tp:taxon-name-part></tp:taxon-name></italic> Ruiz &amp; Brescovit, 2006</p><p><italic><tp:taxon-name><tp:taxon-name-part taxon-name-part-type="genus" reg="Nosferattus">Nosferattus</tp:taxon-name-part></tp:taxon-name></italic> Ruiz &amp; Brescovit, 2005</p></tp:treatment-sec><tp:treatment-sec><!--Section generated to contain objects referenced in tp:taxon-treatment.--><fig id="F1" position="float" orientation="portrait"><object-id xmlns:xlink="http://www.w3.org/1999/xlink" content-type="doi" xlink:type="simple">10.3897/zookeys.925.39691.figures1-14</object-id><object-id xmlns:xlink="http://www.w3.org/1999/xlink" content-type="arpha" xlink:type="simple">588E2678-4183-5AB2-8BE8-260D4A0A14A4</object-id><label>Figures 1–14.</label><caption><p>Subtribe <tp:taxon-name><tp:taxon-name-part taxon-name-part-type="subtribe">Aillutticina</tp:taxon-name-part></tp:taxon-name> (<bold>1–4</bold>) and the <italic><tp:taxon-name><tp:taxon-name-part taxon-name-part-type="genus" reg="Jollas">Jollas</tp:taxon-name-part></tp:taxon-name></italic>-<italic><tp:taxon-name><tp:taxon-name-part taxon-name-part-type="genus" reg="Tomis">Tomis</tp:taxon-name-part></tp:taxon-name></italic> clade of the subtribe <tp:taxon-name><tp:taxon-name-part taxon-name-part-type="subtribe">Sitticina</tp:taxon-name-part></tp:taxon-name> (<bold>5–14</bold>) <bold>1–4</bold><italic><tp:taxon-name><tp:taxon-name-part taxon-name-part-type="genus" reg="Aillutticus">Aillutticus</tp:taxon-name-part> <tp:taxon-name-part taxon-name-part-type="species" reg="nitens">nitens</tp:taxon-name-part></tp:taxon-name></italic>, Uruguay (<named-content xmlns:xlink="http://www.w3.org/1999/xlink" content-type="dwc:verbatimCoordinates" xlink:type="simple"><named-content content-type="geo-json" specific-use="{&#34;type&#34;:&#34;Point&#34;,&#34;coordinates&#34;:[-56.023000,-34.877000]}" id="NCID0EVOAC" xlink:type="simple">-34.877, -56.023</named-content></named-content>): <bold>1–3</bold> male <bold>4</bold> female <bold>5, 6</bold><italic><tp:taxon-name><tp:taxon-name-part taxon-name-part-type="genus" reg="Tomis">Tomis</tp:taxon-name-part> <tp:taxon-name-part taxon-name-part-type="species" reg="palpalis">palpalis</tp:taxon-name-part></tp:taxon-name></italic> male and female, Ecuador (<named-content xmlns:xlink="http://www.w3.org/1999/xlink" content-type="dwc:verbatimCoordinates" xlink:type="simple"><named-content content-type="geo-json" specific-use="{&#34;type&#34;:&#34;Point&#34;,&#34;coordinates&#34;:[-77.702300,-0.199600]}" id="NCID0EOPAC" xlink:type="simple">-0.1996, -77.7023</named-content></named-content>) <bold>7, 8</bold><italic><tp:taxon-name><tp:taxon-name-part taxon-name-part-type="genus" reg="Jollas">Jollas</tp:taxon-name-part></tp:taxon-name></italic> species: <bold>7</bold><italic><tp:taxon-name><tp:taxon-name-part taxon-name-part-type="genus" reg="Jollas">J.</tp:taxon-name-part> <tp:taxon-name-part taxon-name-part-type="species" reg="cupreus">cupreus</tp:taxon-name-part></tp:taxon-name></italic> male, Ecuador (<named-content xmlns:xlink="http://www.w3.org/1999/xlink" content-type="dwc:verbatimCoordinates" xlink:type="simple"><named-content content-type="geo-json" specific-use="{&#34;type&#34;:&#34;Point&#34;,&#34;coordinates&#34;:[-76.397000,-0.675000]}" id="NCID0ENAAE" xlink:type="simple">-0.675, -76.397</named-content></named-content>) <bold>8</bold><italic><tp:taxon-name><tp:taxon-name-part taxon-name-part-type="genus" reg="Jollas">Jollas</tp:taxon-name-part></tp:taxon-name></italic> sp. female, Ecuador (<named-content xmlns:xlink="http://www.w3.org/1999/xlink" content-type="dwc:verbatimCoordinates" xlink:type="simple"><named-content content-type="geo-json" specific-use="{&#34;type&#34;:&#34;Point&#34;,&#34;coordinates&#34;:[-77.640800,-0.722300]}" id="NCID0E5AAE" xlink:type="simple">-0.7223, -77.6408</named-content></named-content>) <bold>9</bold><italic><tp:taxon-name><tp:taxon-name-part taxon-name-part-type="genus" reg="Jollas">J.</tp:taxon-name-part> <tp:taxon-name-part taxon-name-part-type="species" reg="leucoproctus">leucoproctus</tp:taxon-name-part></tp:taxon-name></italic>, Uruguay (<named-content xmlns:xlink="http://www.w3.org/1999/xlink" content-type="dwc:verbatimCoordinates" xlink:type="simple"><named-content content-type="geo-json" specific-use="{&#34;type&#34;:&#34;Point&#34;,&#34;coordinates&#34;:[-54.950000,-34.940000]}" id="NCID0ETBAE" xlink:type="simple">-34.94, -54.95</named-content></named-content>) <bold>10</bold><italic><tp:taxon-name><tp:taxon-name-part taxon-name-part-type="genus" reg="Jollas">J.</tp:taxon-name-part> <tp:taxon-name-part taxon-name-part-type="species" reg="flabellatus">flabellatus</tp:taxon-name-part></tp:taxon-name></italic>, Uruguay (<named-content xmlns:xlink="http://www.w3.org/1999/xlink" content-type="dwc:verbatimCoordinates" xlink:type="simple"><named-content content-type="geo-json" specific-use="{&#34;type&#34;:&#34;Point&#34;,&#34;coordinates&#34;:[-55.195000,-34.426000]}" id="NCID0EICAE" xlink:type="simple">-34.426, -55.195</named-content></named-content>) <bold>11–14</bold><italic><tp:taxon-name><tp:taxon-name-part taxon-name-part-type="genus" reg="Attinella">Attinella</tp:taxon-name-part> <tp:taxon-name-part taxon-name-part-type="species" reg="dorsata">dorsata</tp:taxon-name-part></tp:taxon-name></italic> male (<bold>11–13</bold>) and female (<bold>14</bold>), Canada (<named-content xmlns:xlink="http://www.w3.org/1999/xlink" content-type="dwc:verbatimCoordinates" xlink:type="simple"><named-content content-type="geo-json" specific-use="{&#34;type&#34;:&#34;Point&#34;,&#34;coordinates&#34;:[-123.379000,48.870000]}" id="NCID0EBDAE" xlink:type="simple">48.870, -123.379</named-content></named-content>). Also included in the <italic><tp:taxon-name><tp:taxon-name-part taxon-name-part-type="genus" reg="Jollas">Jollas</tp:taxon-name-part></tp:taxon-name></italic>-<italic><tp:taxon-name><tp:taxon-name-part taxon-name-part-type="genus" reg="Tomis">Tomis</tp:taxon-name-part></tp:taxon-name></italic> clade is <italic><tp:taxon-name><tp:taxon-name-part taxon-name-part-type="genus" reg="Sittisax">Sittisax</tp:taxon-name-part></tp:taxon-name></italic> (Figs <xref ref-type="fig" rid="F8">99–103</xref>). Additional members of the <italic><tp:taxon-name><tp:taxon-name-part taxon-name-part-type="genus" reg="Jollas">Jollas</tp:taxon-name-part></tp:taxon-name></italic>-<italic><tp:taxon-name><tp:taxon-name-part taxon-name-part-type="genus" reg="Tomis">Tomis</tp:taxon-name-part></tp:taxon-name></italic> clade can be seen in Figs <xref ref-type="fig" rid="F11">108</xref>–<xref ref-type="fig" rid="F12">128</xref>.</p></caption><graphic xmlns:xlink="http://www.w3.org/1999/xlink" xlink:href="zookeys-925-001-g001.jpg" position="float" orientation="portrait" xlink:type="simple" id="oo_397983.jpg"><uri content-type="original_file" xlink:type="simple">https://binary.pensoft.net/fig/397983</uri></graphic></fig><fig id="F8" position="float" orientation="portrait"><object-id xmlns:xlink="http://www.w3.org/1999/xlink" content-type="doi" xlink:type="simple">10.3897/zookeys.925.39691.figures89-103</object-id><object-id xmlns:xlink="http://www.w3.org/1999/xlink" content-type="arpha" xlink:type="simple">92885C54-AC41-5963-865A-5B9161A74C1E</object-id><label>Figures 89–103.</label><caption><p>Sitticines of Canada: the <italic><tp:taxon-name><tp:taxon-name-part taxon-name-part-type="genus" reg="Jollas">Jollas</tp:taxon-name-part></tp:taxon-name></italic>-<italic><tp:taxon-name><tp:taxon-name-part taxon-name-part-type="genus" reg="Tomis">Tomis</tp:taxon-name-part></tp:taxon-name></italic> clade, represented by the genera <italic><tp:taxon-name><tp:taxon-name-part taxon-name-part-type="genus" reg="Attinella">Attinella</tp:taxon-name-part></tp:taxon-name></italic> and <italic><tp:taxon-name><tp:taxon-name-part taxon-name-part-type="genus" reg="Sittisax">Sittisax</tp:taxon-name-part></tp:taxon-name></italic><bold>89–93</bold><italic><tp:taxon-name><tp:taxon-name-part taxon-name-part-type="genus" reg="Attinella">Attinella</tp:taxon-name-part> <tp:taxon-name-part taxon-name-part-type="species" reg="concolor">concolor</tp:taxon-name-part></tp:taxon-name></italic>: <bold>89</bold> palp (Florida, Gainesville) <bold>90, 91</bold> ventral view of epigyne, dorsal view of cleared vulva (Florida, Gainesville) <bold>92</bold> male (Texas, <named-content xmlns:xlink="http://www.w3.org/1999/xlink" content-type="dwc:verbatimCoordinates" xlink:type="simple"><named-content content-type="geo-json" specific-use="{&#34;type&#34;:&#34;Point&#34;,&#34;coordinates&#34;:[-97.250000,30.100000]}" id="NCID0EBDCK" xlink:type="simple">30.10, -97.25</named-content></named-content>) <bold>93</bold> female (Texas, <named-content xmlns:xlink="http://www.w3.org/1999/xlink" content-type="dwc:verbatimCoordinates" xlink:type="simple"><named-content content-type="geo-json" specific-use="{&#34;type&#34;:&#34;Point&#34;,&#34;coordinates&#34;:[-97.250000,30.100000]}" id="NCID0ELDCK" xlink:type="simple">30.10, -97.25</named-content></named-content>) <bold>94–98</bold><italic><tp:taxon-name><tp:taxon-name-part taxon-name-part-type="genus" reg="Attinella">Attinella</tp:taxon-name-part> <tp:taxon-name-part taxon-name-part-type="species" reg="dorsata">dorsata</tp:taxon-name-part></tp:taxon-name></italic>: <bold>94</bold> palp (California, San Diego County) <bold>95, 96</bold> ventral view of epigyne, dorsal view of cleared vulva (British Columbia, Nanaimo) <bold>97</bold> male (California, Siskiyou County) <bold>98</bold> female (British Columbia, <named-content xmlns:xlink="http://www.w3.org/1999/xlink" content-type="dwc:verbatimCoordinates" xlink:type="simple"><named-content content-type="geo-json" specific-use="{&#34;type&#34;:&#34;Point&#34;,&#34;coordinates&#34;:[-123.379000,48.870000]}" id="NCID0EIECK" xlink:type="simple">48.870, -123.379</named-content></named-content>) <bold>99–103</bold><italic><tp:taxon-name><tp:taxon-name-part taxon-name-part-type="genus" reg="Sittisax">Sittisax</tp:taxon-name-part> <tp:taxon-name-part taxon-name-part-type="species" reg="ranieri">ranieri</tp:taxon-name-part></tp:taxon-name></italic>: <bold>99</bold> palp (Northwest Territories, Tuktoyaktuk) <bold>100, 101</bold> ventral view of epigyne, dorsal view of cleared vulva (Nunavut, Baffin Island) <bold>102</bold> male (Saskatchewan, <named-content xmlns:xlink="http://www.w3.org/1999/xlink" content-type="dwc:verbatimCoordinates" xlink:type="simple"><named-content content-type="geo-json" specific-use="{&#34;type&#34;:&#34;Point&#34;,&#34;coordinates&#34;:[-105.190000,55.270000]}" id="NCID0EDFCK" xlink:type="simple">55.27, -105.19</named-content></named-content>) <bold>103</bold> female (Ontario, Old Woman Bay).</p></caption><graphic xmlns:xlink="http://www.w3.org/1999/xlink" xlink:href="zookeys-925-001-g008.jpg" position="float" orientation="portrait" xlink:type="simple" id="oo_397990.jpg"><uri content-type="original_file" xlink:type="simple">https://binary.pensoft.net/fig/397990</uri></graphic></fig><fig id="F11" position="float" orientation="portrait"><object-id xmlns:xlink="http://www.w3.org/1999/xlink" content-type="doi" xlink:type="simple">10.3897/zookeys.925.39691.figures108-119</object-id><object-id xmlns:xlink="http://www.w3.org/1999/xlink" content-type="arpha" xlink:type="simple">0EEF37F0-340D-58A0-926B-C1ACAD6790B3</object-id><label>Figures 108–119.</label><caption><p><italic><tp:taxon-name><tp:taxon-name-part taxon-name-part-type="genus" reg="Jollas">Jollas</tp:taxon-name-part> <tp:taxon-name-part taxon-name-part-type="species" reg="cupreus">cupreus</tp:taxon-name-part></tp:taxon-name></italic>, sp. nov. (except <bold>112</bold>, <italic><tp:taxon-name><tp:taxon-name-part taxon-name-part-type="genus" reg="Jollas">J.</tp:taxon-name-part> <tp:taxon-name-part taxon-name-part-type="species" reg="puntalara">puntalara</tp:taxon-name-part></tp:taxon-name></italic>) <bold>108, 109</bold> Left palp of holotype <bold>108</bold> ventral view <bold>109</bold> retrolateral view <bold>110</bold> ventral view of epigyne of paratype <bold>111</bold> dorsal view of same, cleared <bold>112</bold> palp of holotype of <italic><tp:taxon-name><tp:taxon-name-part taxon-name-part-type="genus" reg="Jollas">J.</tp:taxon-name-part> <tp:taxon-name-part taxon-name-part-type="species" reg="puntalara">puntalara</tp:taxon-name-part></tp:taxon-name></italic> Galiano <bold>113–115</bold> holotype male <bold>116</bold> male from Yasuní, Ecuador (<named-content xmlns:xlink="http://www.w3.org/1999/xlink" content-type="dwc:verbatimCoordinates" xlink:type="simple"><named-content content-type="geo-json" specific-use="{&#34;type&#34;:&#34;Point&#34;,&#34;coordinates&#34;:[-76.397000,-0.675000]}" id="NCID0EZXCK" xlink:type="simple">-0.675, -76.397</named-content></named-content>) <bold>117</bold> holotype male in alcohol <bold>118, 119</bold> paratype female.</p></caption><graphic xmlns:xlink="http://www.w3.org/1999/xlink" xlink:href="zookeys-925-001-g011.jpg" position="float" orientation="portrait" xlink:type="simple" id="oo_397993.jpg"><uri content-type="original_file" xlink:type="simple">https://binary.pensoft.net/fig/397993</uri></graphic></fig><fig id="F12" position="float" orientation="portrait"><object-id xmlns:xlink="http://www.w3.org/1999/xlink" content-type="doi" xlink:type="simple">10.3897/zookeys.925.39691.figures120-128</object-id><object-id xmlns:xlink="http://www.w3.org/1999/xlink" content-type="arpha" xlink:type="simple">37FCD9AB-16B1-59B6-B970-4EA21DB4ABED</object-id><label>Figures 120–128.</label><caption><p><italic><tp:taxon-name><tp:taxon-name-part taxon-name-part-type="genus" reg="Tomis">Tomis</tp:taxon-name-part> <tp:taxon-name-part taxon-name-part-type="species" reg="manabita">manabita</tp:taxon-name-part></tp:taxon-name></italic>, sp. nov. <bold>120, 121</bold> Left palp of holotype <bold>120</bold> ventral view <bold>121</bold> retrolateral view <bold>122</bold> ventral view of epigyne of paratype <bold>123</bold> dorsal view of same, cleared <bold>124–128</bold> specimens from type locality <bold>124</bold> male <bold>125</bold> male <bold>126</bold> female <bold>127</bold> male holotype <bold>128</bold> female paratype.</p></caption><graphic xmlns:xlink="http://www.w3.org/1999/xlink" xlink:href="zookeys-925-001-g012.jpg" position="float" orientation="portrait" xlink:type="simple" id="oo_397994.jpg"><uri content-type="original_file" xlink:type="simple">https://binary.pensoft.net/fig/397994</uri></graphic></fig></tp:treatment-sec><ref-list><ref id="B60"><mixed-citation xmlns:xlink="http://www.w3.org/1999/xlink" xlink:type="simple"><person-group><name name-style="western"><surname>Ruiz</surname><given-names>GRS</given-names></name><name name-style="western"><surname>Brescovit</surname><given-names>AD</given-names></name></person-group> (<year>2005</year>) <article-title>Three new genera of jumping spider from Brazil (<tp:taxon-name><tp:taxon-name-part taxon-name-part-type="order">Araneae</tp:taxon-name-part></tp:taxon-name>, <tp:taxon-name><tp:taxon-name-part taxon-name-part-type="family">Salticidae</tp:taxon-name-part></tp:taxon-name>).</article-title><source>Revista Brasileira de Zoologia</source><volume>22</volume>: <fpage>687</fpage>–<lpage>695</lpage>. <ext-link xlink:type="simple" ext-link-type="doi" xlink:href="10.1590/S0101-81752005000300026">https://doi.org/10.1590/S0101-81752005000300026</ext-link></mixed-citation></ref><ref id="B61"><mixed-citation xmlns:xlink="http://www.w3.org/1999/xlink" xlink:type="simple"><person-group><name name-style="western"><surname>Ruiz</surname><given-names>GRS</given-names></name><name name-style="western"><surname>Brescovit</surname><given-names>AD</given-names></name></person-group> (<year>2006</year>) <article-title><italic><tp:taxon-name><tp:taxon-name-part taxon-name-part-type="genus">Gavarilla</tp:taxon-name-part></tp:taxon-name></italic>, a new genus of jumping spider from Brazil, and description of two new species of the genera <italic><tp:taxon-name><tp:taxon-name-part taxon-name-part-type="genus">Capeta</tp:taxon-name-part></tp:taxon-name></italic> Ruiz &amp; Brescovit and <italic><tp:taxon-name><tp:taxon-name-part taxon-name-part-type="genus">Amatorculus</tp:taxon-name-part></tp:taxon-name></italic> Ruiz &amp; Brescovit (<tp:taxon-name><tp:taxon-name-part taxon-name-part-type="order">Araneae</tp:taxon-name-part></tp:taxon-name>, <tp:taxon-name><tp:taxon-name-part taxon-name-part-type="family">Salticidae</tp:taxon-name-part></tp:taxon-name>, <tp:taxon-name><tp:taxon-name-part taxon-name-part-type="subfamily">Sitticinae</tp:taxon-name-part></tp:taxon-name>).</article-title><source>Revista Brasileira de Zoologia</source><volume>23</volume>: <fpage>350</fpage>–<lpage>356</lpage>. <ext-link xlink:type="simple" ext-link-type="doi" xlink:href="10.1590/S0101-81752006000200006">https://doi.org/10.1590/S0101-81752006000200006</ext-link></mixed-citation></ref></ref-list></tp:taxon-treatment>
