# Supplementary material for: Sitticine jumping spiders: phylogeny, classification, and chromosomes (Araneae, Salticidae, Sitticini)
Source: Zookeys. 2020 Apr 8;925:1–54. doi: 10.3897/zookeys.925.39691 (PMC7160194; doi:10.3897/zookeys.925.39691)
Supplement: XML Treatment for Attulus (Attulus) floricola [file zookeys.925.39691-treatment3.xml]

<!DOCTYPE tp:taxon-treatment
  PUBLIC "-//TaxonX//DTD Taxonomic Treatment Publishing DTD v0 20100105//EN" "tax-treatment-NSO.dtd">
<tp:taxon-treatment xmlns:tp="http://www.plazi.org/taxpub"><tp:treatment-meta><kwd-group><label>Taxon classification</label><kwd><named-content xmlns:xlink="http://www.w3.org/1999/xlink" content-type="kingdom">Animalia</named-content></kwd><kwd><named-content xmlns:xlink="http://www.w3.org/1999/xlink" content-type="order">Araneae</named-content></kwd><kwd><named-content xmlns:xlink="http://www.w3.org/1999/xlink" content-type="family">Salticidae</named-content></kwd></kwd-group><mixed-citation publication-type="journal"><person-group><name><surname>Maddison</surname><given-names>Wayne P.</given-names></name><name><surname>Maddison</surname><given-names>David R.</given-names></name><name><surname>Derkarabetian</surname><given-names>Shahan</given-names></name><name><surname>Hedin</surname><given-names>Marshal</given-names></name></person-group><article-title>Sitticine jumping spiders: phylogeny, classification, and chromosomes (<tp:taxon-name><tp:taxon-name-part taxon-name-part-type="order">Araneae</tp:taxon-name-part></tp:taxon-name>, <tp:taxon-name><tp:taxon-name-part taxon-name-part-type="family">Salticidae</tp:taxon-name-part></tp:taxon-name>, <tp:taxon-name><tp:taxon-name-part taxon-name-part-type="tribe">Sitticini</tp:taxon-name-part></tp:taxon-name>)</article-title><source>Zookeys</source><day>08</day><month>4</month><year>2020</year><volume>925</volume><fpage>1</fpage><lpage>54</lpage><pub-id pub-id-type="doi">10.3897/zookeys.925.39691</pub-id></mixed-citation></tp:treatment-meta><tp:nomenclature><tp:taxon-name><object-id xmlns:xlink="http://www.w3.org/1999/xlink" content-type="arpha" xlink:type="simple">9930DAE3-668A-59F5-BB00-CBC4BF493041</object-id>
                    <tp:taxon-name-part taxon-name-part-type="genus" reg="Attulus">Attulus</tp:taxon-name-part> (<tp:taxon-name-part taxon-name-part-type="subgenus" reg="Attulus">Attulus</tp:taxon-name-part>) <tp:taxon-name-part taxon-name-part-type="species" reg="floricola">floricola</tp:taxon-name-part></tp:taxon-name><tp:taxon-authority>(C.L. Koch, 1837)</tp:taxon-authority><xref ref-type="fig" rid="F3">Figures 33–35</xref><xref ref-type="fig" rid="F6">, 49–53</xref><tp:nomenclature-citation-list><tp:nomenclature-citation><tp:taxon-name>
                        <tp:taxon-name-part taxon-name-part-type="genus" reg="Euophrys">Euophrys</tp:taxon-name-part> <tp:taxon-name-part taxon-name-part-type="species" reg="floricola">floricola</tp:taxon-name-part></tp:taxon-name><comment>C. L. Koch, 1837.</comment></tp:nomenclature-citation><tp:nomenclature-citation><tp:taxon-name>
                        <tp:taxon-name-part taxon-name-part-type="genus" reg="Attus">Attus</tp:taxon-name-part> <tp:taxon-name-part taxon-name-part-type="species" reg="palustris">palustris</tp:taxon-name-part></tp:taxon-name><comment>Peckham &amp; Peckham, 1883 (specimens in <named-content xmlns:xlink="http://www.w3.org/1999/xlink" content-type="dwc:institutional_code" xlink:type="simple">MCZ</named-content> labelled as types, examined, but see below).</comment></tp:nomenclature-citation><tp:nomenclature-citation><tp:taxon-name>
                        <tp:taxon-name-part taxon-name-part-type="genus" reg="Attus">Attus</tp:taxon-name-part> <tp:taxon-name-part taxon-name-part-type="species" reg="morosus">morosus</tp:taxon-name-part></tp:taxon-name><comment>Banks, 1895 (synonymized by Prószyński 1980; confirmed here by examination of holotype female in <named-content xmlns:xlink="http://www.w3.org/1999/xlink" content-type="dwc:institutional_code" xlink:type="simple">MCZ</named-content> from Olympia, Washington).</comment></tp:nomenclature-citation></tp:nomenclature-citation-list></tp:nomenclature><tp:treatment-sec sec-type="remarks" id="SECID0EAXCI"><title>Remarks.</title><p>A widespread Holarctic species often found in retreats in dry flower heads in wetter areas such as marshes, <italic><tp:taxon-name><tp:taxon-name-part taxon-name-part-type="genus" reg="Attulus">A.</tp:taxon-name-part> <tp:taxon-name-part taxon-name-part-type="species" reg="floricola">floricola</tp:taxon-name-part></tp:taxon-name></italic> is distinctive for the sharp white lines around the eyes of males, forming an apparent mask (Fig. <xref ref-type="fig" rid="F3">34</xref>). <italic><tp:taxon-name><tp:taxon-name-part taxon-name-part-type="genus" reg="Attulus">Attulus</tp:taxon-name-part> <tp:taxon-name-part taxon-name-part-type="species" reg="floricola">floricola</tp:taxon-name-part></tp:taxon-name></italic> has often been confused in the past with its close relatives, but the distinctions have been clarified considerably by Prószyński (1980) and <xref ref-type="bibr" rid="B30">Logunov and Kronestedt (1997)</xref>.</p><p>We treat the North American populations as full <italic><tp:taxon-name><tp:taxon-name-part taxon-name-part-type="genus" reg="Attulus"/><tp:taxon-name-part taxon-name-part-type="species" reg="floricola">floricola</tp:taxon-name-part></tp:taxon-name></italic>, not a distinct subspecies. While Nearctic populations were long recognized as a separate species <italic><tp:taxon-name><tp:taxon-name-part taxon-name-part-type="genus" reg="Attulus"/><tp:taxon-name-part taxon-name-part-type="species" reg="palustris">palustris</tp:taxon-name-part></tp:taxon-name></italic>, Prószyński (1980) suggested they are conspecific with the Eurasian populations. He maintained them as a distinct subspecies, but he expressed doubt as to whether even that distinction was warranted. We concur with his skepticism. If any consistent differences exist between the continents, they are no more visible than any differences that might exist between the Eurasian and North American populations of other species for which we don’t recognize subspecies such as <italic><tp:taxon-name><tp:taxon-name-part taxon-name-part-type="genus" reg="Sittisax">Sittisax</tp:taxon-name-part> <tp:taxon-name-part taxon-name-part-type="species" reg="ranieri">ranieri</tp:taxon-name-part></tp:taxon-name></italic>, <italic><tp:taxon-name><tp:taxon-name-part taxon-name-part-type="genus" reg="Attulus">Attulus</tp:taxon-name-part> <tp:taxon-name-part taxon-name-part-type="species" reg="cutleri">cutleri</tp:taxon-name-part></tp:taxon-name></italic>, <italic><tp:taxon-name><tp:taxon-name-part taxon-name-part-type="genus" reg="Dendryphantes">Dendryphantes</tp:taxon-name-part> <tp:taxon-name-part taxon-name-part-type="species" reg="nigromaculatus">nigromaculatus</tp:taxon-name-part></tp:taxon-name></italic> (Keyserling, 1885), <italic><tp:taxon-name><tp:taxon-name-part taxon-name-part-type="genus" reg="Pellenes">Pellenes</tp:taxon-name-part> <tp:taxon-name-part taxon-name-part-type="species" reg="ignifrons">ignifrons</tp:taxon-name-part></tp:taxon-name></italic> (Grube, 1861), and <italic><tp:taxon-name><tp:taxon-name-part taxon-name-part-type="genus" reg="Pellenes">Pellenes</tp:taxon-name-part> <tp:taxon-name-part taxon-name-part-type="species" reg="lapponicus">lapponicus</tp:taxon-name-part></tp:taxon-name></italic> (Sundevall, 1833).</p><p>The results of our COI analysis of Palearctic and Nearctic <italic><tp:taxon-name><tp:taxon-name-part taxon-name-part-type="genus" reg="Attulus"/><tp:taxon-name-part taxon-name-part-type="species" reg="floricola">floricola</tp:taxon-name-part></tp:taxon-name></italic> group (Fig. <xref ref-type="fig" rid="F9">104</xref>) show all <italic><tp:taxon-name><tp:taxon-name-part taxon-name-part-type="genus" reg="Attulus"/><tp:taxon-name-part taxon-name-part-type="species" reg="floricola">floricola</tp:taxon-name-part></tp:taxon-name></italic> to be close on the gene tree, with the New World specimens in two clades (not clearly related to one another) and the German specimens in a third clade. This suggests that <italic><tp:taxon-name><tp:taxon-name-part taxon-name-part-type="genus" reg="Attulus">A.</tp:taxon-name-part> <tp:taxon-name-part taxon-name-part-type="species" reg="floricola">floricola</tp:taxon-name-part></tp:taxon-name></italic> is not cleanly or deeply divided between the Nearctic and Palearctic. The molecular and morphological evidence leads us to fully synonymize <italic><tp:taxon-name><tp:taxon-name-part taxon-name-part-type="genus" reg="Attulus"/><tp:taxon-name-part taxon-name-part-type="species" reg="palustris">palustris</tp:taxon-name-part></tp:taxon-name></italic> into <italic><tp:taxon-name><tp:taxon-name-part taxon-name-part-type="genus" reg="Attulus"/><tp:taxon-name-part taxon-name-part-type="species" reg="floricola">floricola</tp:taxon-name-part></tp:taxon-name></italic>.</p><p>Within North America, the characterization of <italic><tp:taxon-name><tp:taxon-name-part taxon-name-part-type="genus" reg="Attulus">A.</tp:taxon-name-part> <tp:taxon-name-part taxon-name-part-type="species" reg="floricola">floricola</tp:taxon-name-part></tp:taxon-name></italic> has been muddied by confusion with a second species, <italic><tp:taxon-name><tp:taxon-name-part taxon-name-part-type="genus" reg="Attulus">A.</tp:taxon-name-part> <tp:taxon-name-part taxon-name-part-type="species" reg="sylvestris">sylvestris</tp:taxon-name-part></tp:taxon-name></italic>. <italic><tp:taxon-name><tp:taxon-name-part taxon-name-part-type="genus" reg="Attulus">Attulus</tp:taxon-name-part> <tp:taxon-name-part taxon-name-part-type="species" reg="sylvestris">sylvestris</tp:taxon-name-part></tp:taxon-name></italic>, long synonymized with <italic><tp:taxon-name><tp:taxon-name-part taxon-name-part-type="genus" reg="Attulus"/><tp:taxon-name-part taxon-name-part-type="species" reg="palustris">palustris</tp:taxon-name-part></tp:taxon-name></italic>, is a distinctively different species. <italic><tp:taxon-name><tp:taxon-name-part taxon-name-part-type="genus" reg="Attulus">Attulus</tp:taxon-name-part> <tp:taxon-name-part taxon-name-part-type="species" reg="floricola">floricola</tp:taxon-name-part></tp:taxon-name></italic> is larger-bodied, has a much more contrasting colour pattern, and longer legs. <italic><tp:taxon-name><tp:taxon-name-part taxon-name-part-type="genus" reg="Attulus">Attulus</tp:taxon-name-part> <tp:taxon-name-part taxon-name-part-type="species" reg="floricola">floricola</tp:taxon-name-part></tp:taxon-name></italic> has a different angle of the spermaphore loop (subtle but consistent; Fig. <xref ref-type="fig" rid="F6">49</xref> vs. Fig. <xref ref-type="fig" rid="F6">54</xref>), and in females the darkness of the spermathecal lobe is visible through the anteriormost portion of the epigynal atrium (Fig. <xref ref-type="fig" rid="F6">50</xref> vs. Fig. <xref ref-type="fig" rid="F6">55</xref>). <italic><tp:taxon-name><tp:taxon-name-part taxon-name-part-type="genus" reg="Attulus">Attulus</tp:taxon-name-part> <tp:taxon-name-part taxon-name-part-type="species" reg="sylvestris">sylvestris</tp:taxon-name-part></tp:taxon-name></italic> has genitalia more similar to those of the Eurasian <italic><tp:taxon-name><tp:taxon-name-part taxon-name-part-type="genus" reg="Attulus">A.</tp:taxon-name-part> <tp:taxon-name-part taxon-name-part-type="species" reg="caricis">caricis</tp:taxon-name-part></tp:taxon-name></italic>, <italic><tp:taxon-name><tp:taxon-name-part taxon-name-part-type="genus" reg="Attulus">A.</tp:taxon-name-part> <tp:taxon-name-part taxon-name-part-type="species" reg="rupicola">rupicola</tp:taxon-name-part></tp:taxon-name></italic>, and <italic><tp:taxon-name><tp:taxon-name-part taxon-name-part-type="genus" reg="Attulus">A.</tp:taxon-name-part> <tp:taxon-name-part taxon-name-part-type="species" reg="inexpectus">inexpectus</tp:taxon-name-part></tp:taxon-name></italic>, as noted below. The synonymy of <italic><tp:taxon-name><tp:taxon-name-part taxon-name-part-type="genus" reg="Attulus"/><tp:taxon-name-part taxon-name-part-type="species" reg="sylvestris">sylvestris</tp:taxon-name-part></tp:taxon-name></italic> with <italic><tp:taxon-name><tp:taxon-name-part taxon-name-part-type="genus" reg="Attulus"/><tp:taxon-name-part taxon-name-part-type="species" reg="palustris">palustris</tp:taxon-name-part></tp:taxon-name></italic> was originally proposed by <xref ref-type="bibr" rid="B46">Peckham and Peckham (1909)</xref>, after which <xref ref-type="bibr" rid="B23">Kaston (1948)</xref> may have stirred confusion by choosing to illustrate <italic><tp:taxon-name><tp:taxon-name-part taxon-name-part-type="genus" reg="Attulus"/><tp:taxon-name-part taxon-name-part-type="species" reg="palustris">palustris</tp:taxon-name-part></tp:taxon-name></italic> using <xref ref-type="bibr" rid="B8">Emerton’s (1891)</xref> figure of <italic><tp:taxon-name><tp:taxon-name-part taxon-name-part-type="genus" reg="Attulus"/><tp:taxon-name-part taxon-name-part-type="species" reg="sylvestris">sylvestris</tp:taxon-name-part></tp:taxon-name></italic>.</p><p>A more serious confusion apparently occurred with the labelling of type specimens of <italic><tp:taxon-name><tp:taxon-name-part taxon-name-part-type="genus" reg="Attus">Attus</tp:taxon-name-part> <tp:taxon-name-part taxon-name-part-type="species" reg="palustris">palustris</tp:taxon-name-part></tp:taxon-name></italic>. The description by <xref ref-type="bibr" rid="B45">Peckham and Peckham (1883)</xref> refers without doubt to the common white-striped species long known as <italic><tp:taxon-name><tp:taxon-name-part taxon-name-part-type="genus" reg="Sitticus">Sitticus</tp:taxon-name-part> <tp:taxon-name-part taxon-name-part-type="species" reg="palustris">palustris</tp:taxon-name-part></tp:taxon-name></italic> (Fig. <xref ref-type="fig" rid="F3">34</xref>): males dark brown, reddish toward eyes, marked with white lines, including those around the eyes, and palp with some white hairs on several segments of the palp. As well, the habitat suggested by the name “<italic><tp:taxon-name><tp:taxon-name-part taxon-name-part-type="genus" reg="Attulus"/><tp:taxon-name-part taxon-name-part-type="species" reg="palustris">palustris</tp:taxon-name-part></tp:taxon-name></italic>” is marsh or swamp, more typical for <italic><tp:taxon-name><tp:taxon-name-part taxon-name-part-type="genus" reg="Attulus">A.</tp:taxon-name-part> <tp:taxon-name-part taxon-name-part-type="species" reg="floricola">floricola</tp:taxon-name-part></tp:taxon-name></italic> than <italic><tp:taxon-name><tp:taxon-name-part taxon-name-part-type="genus" reg="Attulus">A.</tp:taxon-name-part> <tp:taxon-name-part taxon-name-part-type="species" reg="sylvestris">sylvestris</tp:taxon-name-part></tp:taxon-name></italic>. However, the specimens labelled as the types of <italic><tp:taxon-name><tp:taxon-name-part taxon-name-part-type="genus" reg="Attus">Attus</tp:taxon-name-part> <tp:taxon-name-part taxon-name-part-type="species" reg="palustris">palustris</tp:taxon-name-part></tp:taxon-name></italic> in the <named-content xmlns:xlink="http://www.w3.org/1999/xlink" content-type="dwc:institutional_code" xlink:type="simple">MCZ</named-content> are clearly specimens of the less common dusty brown species (i.e., Emerton’s <italic><tp:taxon-name><tp:taxon-name-part taxon-name-part-type="genus" reg="Attulus"/><tp:taxon-name-part taxon-name-part-type="species" reg="sylvestris">sylvestris</tp:taxon-name-part></tp:taxon-name></italic>, Fig. <xref ref-type="fig" rid="F3">32</xref>). These specimens, we argue, are mislabelled: they do not match the Peckhams’ description, and thus are not the type specimens of <italic><tp:taxon-name><tp:taxon-name-part taxon-name-part-type="genus" reg="Attus">A.</tp:taxon-name-part> <tp:taxon-name-part taxon-name-part-type="species" reg="palustris">palustris</tp:taxon-name-part></tp:taxon-name></italic>. That the Peckhams viewed the white-striped form as typical <italic><tp:taxon-name><tp:taxon-name-part taxon-name-part-type="genus" reg="Attulus"/><tp:taxon-name-part taxon-name-part-type="species" reg="palustris">palustris</tp:taxon-name-part></tp:taxon-name></italic> can be judged not only from their 1883 description, but also from their implicitly distinguishing two forms in their 1909 statement “Mr. Emerton agrees with us that the form which he described as <italic><tp:taxon-name><tp:taxon-name-part taxon-name-part-type="genus" reg="Attulus"/><tp:taxon-name-part taxon-name-part-type="species" reg="sylvestris">sylvestris</tp:taxon-name-part></tp:taxon-name></italic> is a variety of <italic><tp:taxon-name><tp:taxon-name-part taxon-name-part-type="genus" reg="Attulus"/><tp:taxon-name-part taxon-name-part-type="species" reg="palustris">palustris</tp:taxon-name-part></tp:taxon-name></italic>, with the leg a little shorter and stouter.” The label of the holotype does not appear to be in the handwriting of either George or Elizabeth Peckham, and it is possible that these “types” were so labelled after 1883.</p><p>At stake is not the name used for the common white-striped species (which would be <italic><tp:taxon-name><tp:taxon-name-part taxon-name-part-type="genus" reg="Attulus"/><tp:taxon-name-part taxon-name-part-type="species" reg="floricola">floricola</tp:taxon-name-part></tp:taxon-name></italic> regardless), but the name for the uncommon dusty brown species, which would be <italic><tp:taxon-name><tp:taxon-name-part taxon-name-part-type="genus" reg="Attulus"/><tp:taxon-name-part taxon-name-part-type="species" reg="palustris">palustris</tp:taxon-name-part></tp:taxon-name></italic> were we to accept these specimens as its types. However, as argued above, they are not the types. We therefore treat <italic><tp:taxon-name><tp:taxon-name-part taxon-name-part-type="genus" reg="Attulus"/><tp:taxon-name-part taxon-name-part-type="species" reg="palustris">palustris</tp:taxon-name-part></tp:taxon-name></italic> as a synonym of <italic><tp:taxon-name><tp:taxon-name-part taxon-name-part-type="genus" reg="Attulus"/><tp:taxon-name-part taxon-name-part-type="species" reg="floricola">floricola</tp:taxon-name-part></tp:taxon-name></italic>, and <italic><tp:taxon-name><tp:taxon-name-part taxon-name-part-type="genus" reg="Attulus"/><tp:taxon-name-part taxon-name-part-type="species" reg="sylvestris">sylvestris</tp:taxon-name-part></tp:taxon-name></italic> as the name for the dusty brown species. To settle the mislabelling properly, a male specimen of the white-striped species from Wisconsin (the type locality) should be designated as the neotype or lectotype of <italic><tp:taxon-name><tp:taxon-name-part taxon-name-part-type="genus" reg="Attulus"/><tp:taxon-name-part taxon-name-part-type="species" reg="palustris">palustris</tp:taxon-name-part></tp:taxon-name></italic>. We have not yet done so as we await reexamination of the full Peckham collection in case specimens can be located that might be identifiable as from the true type series.</p></tp:treatment-sec><tp:treatment-sec sec-type="material" id="SECID0ECIDI"><title>Material examined.</title><p>Canada: British Columbia: Richmond (2 females), <named-content xmlns:xlink="http://www.w3.org/1999/xlink" content-type="dwc:verbatimCoordinates" xlink:type="simple"><named-content content-type="geo-json" specific-use="{&#34;type&#34;:&#34;Point&#34;,&#34;coordinates&#34;:[-114.730000,49.660000]}" id="NCID0ELIDI" xlink:type="simple">49.66, -114.73</named-content></named-content> (1 female), <named-content xmlns:xlink="http://www.w3.org/1999/xlink" content-type="dwc:verbatimCoordinates" xlink:type="simple"><named-content content-type="geo-json" specific-use="{&#34;type&#34;:&#34;Point&#34;,&#34;coordinates&#34;:[-115.080000,49.450000]}" id="NCID0ETIDI" xlink:type="simple">49.45, -115.08</named-content></named-content> (3 males, 6 females); Alberta: <named-content xmlns:xlink="http://www.w3.org/1999/xlink" content-type="dwc:verbatimCoordinates" xlink:type="simple"><named-content content-type="geo-json" specific-use="{&#34;type&#34;:&#34;Point&#34;,&#34;coordinates&#34;:[-113.940000,52.460000]}" id="NCID0E2IDI" xlink:type="simple">52.46, -113.94</named-content></named-content> (1 male); Ontario: Richmond (2 males, 1 female), Gravenhurst (3 males), Port Cunnington (1 female); Dwight (2 males, 5 females), Batchawana Bay (1 female), Woodstock (3 females), <named-content xmlns:xlink="http://www.w3.org/1999/xlink" content-type="dwc:verbatimCoordinates" xlink:type="simple"><named-content content-type="geo-json" specific-use="{&#34;type&#34;:&#34;Point&#34;,&#34;coordinates&#34;:[-79.726800,46.930000]}" id="NCID0EDJDI" xlink:type="simple">46.9300, -79.7268</named-content></named-content> (2 males, 1 female), <named-content xmlns:xlink="http://www.w3.org/1999/xlink" content-type="dwc:verbatimCoordinates" xlink:type="simple"><named-content content-type="geo-json" specific-use="{&#34;type&#34;:&#34;Point&#34;,&#34;coordinates&#34;:[-80.120000,42.530000]}" id="NCID0ELJDI" xlink:type="simple">42.53, -80.12</named-content></named-content> (1 female), <named-content xmlns:xlink="http://www.w3.org/1999/xlink" content-type="dwc:verbatimCoordinates" xlink:type="simple"><named-content content-type="geo-json" specific-use="{&#34;type&#34;:&#34;Point&#34;,&#34;coordinates&#34;:[-80.563600,43.262600]}" id="NCID0ETJDI" xlink:type="simple">43.2626, -80.5636</named-content></named-content> (1 male), <named-content xmlns:xlink="http://www.w3.org/1999/xlink" content-type="dwc:verbatimCoordinates" xlink:type="simple"><named-content content-type="geo-json" specific-use="{&#34;type&#34;:&#34;Point&#34;,&#34;coordinates&#34;:[-81.323700,49.085200]}" id="NCID0E2JDI" xlink:type="simple">49.0852, -81.3237</named-content></named-content> (1 female); Quebec: Touraine (1 male); Nova ScotiA: <named-content xmlns:xlink="http://www.w3.org/1999/xlink" content-type="dwc:verbatimCoordinates" xlink:type="simple"><named-content content-type="geo-json" specific-use="{&#34;type&#34;:&#34;Point&#34;,&#34;coordinates&#34;:[-64.607500,44.431800]}" id="NCID0EDKDI" xlink:type="simple">44.4318, -64.6075</named-content></named-content> (1 male); U.S.A.: Washington: <named-content xmlns:xlink="http://www.w3.org/1999/xlink" content-type="dwc:verbatimCoordinates" xlink:type="simple"><named-content content-type="geo-json" specific-use="{&#34;type&#34;:&#34;Point&#34;,&#34;coordinates&#34;:[-123.860000,46.430000]}" id="NCID0ELKDI" xlink:type="simple">46.43, -123.86</named-content></named-content> (2 males); Colorado: Jackson Lake State Rec. Area (1 male); Nebraska: <named-content xmlns:xlink="http://www.w3.org/1999/xlink" content-type="dwc:verbatimCoordinates" xlink:type="simple"><named-content content-type="geo-json" specific-use="{&#34;type&#34;:&#34;Point&#34;,&#34;coordinates&#34;:[-103.090000,41.880000]}" id="NCID0ETKDI" xlink:type="simple">41.88, -103.09</named-content></named-content> (1 female).</p></tp:treatment-sec><tp:treatment-sec><!--Section generated to contain objects referenced in tp:taxon-treatment.--><fig id="F3" position="float" orientation="portrait"><object-id xmlns:xlink="http://www.w3.org/1999/xlink" content-type="doi" xlink:type="simple">10.3897/zookeys.925.39691.figures31-38</object-id><object-id xmlns:xlink="http://www.w3.org/1999/xlink" content-type="arpha" xlink:type="simple">19C2010E-EF13-52C2-989B-7DFC1A4159D9</object-id><label>Figures 31–38.</label><caption><p><tp:taxon-name><tp:taxon-name-part taxon-name-part-type="genus" reg="Attulus">Attulus</tp:taxon-name-part> <tp:taxon-name-part taxon-name-part-type="infraspecific-rank">subgenus</tp:taxon-name-part> <tp:taxon-name-part taxon-name-part-type="subgenus" reg="Attulus">Attulus</tp:taxon-name-part></tp:taxon-name>, continued (<italic><tp:taxon-name><tp:taxon-name-part taxon-name-part-type="genus" reg="Attulus"/><tp:taxon-name-part taxon-name-part-type="species" reg="floricola">floricola</tp:taxon-name-part></tp:taxon-name></italic> group) <bold>31, 32</bold><italic><tp:taxon-name><tp:taxon-name-part taxon-name-part-type="genus" reg="Attulus">Attulus</tp:taxon-name-part> <tp:taxon-name-part taxon-name-part-type="species" reg="sylvestris">sylvestris</tp:taxon-name-part></tp:taxon-name></italic>: <bold>31</bold> male, Ontario, Ottawa <bold>32</bold> male, Maryland, Dorchester Co <bold>33–35</bold><italic><tp:taxon-name><tp:taxon-name-part taxon-name-part-type="genus" reg="Attulus">A.</tp:taxon-name-part> <tp:taxon-name-part taxon-name-part-type="species" reg="floricola">floricola</tp:taxon-name-part></tp:taxon-name></italic>: <bold>33</bold> male, Ontario, Port Cunnington <bold>34</bold> male, Ontario (<named-content xmlns:xlink="http://www.w3.org/1999/xlink" content-type="dwc:verbatimCoordinates" xlink:type="simple"><named-content content-type="geo-json" specific-use="{&#34;type&#34;:&#34;Point&#34;,&#34;coordinates&#34;:[-79.726800,46.930000]}" id="NCID0EBOCI" xlink:type="simple">46.9300, -79.7268</named-content></named-content>) <bold>35</bold> male, Ontario, Gravenhurst <bold>36–38</bold><italic><tp:taxon-name><tp:taxon-name-part taxon-name-part-type="genus" reg="Attulus">A.</tp:taxon-name-part> <tp:taxon-name-part taxon-name-part-type="species" reg="inexpectus">inexpectus</tp:taxon-name-part></tp:taxon-name></italic>: <bold>36, 37</bold> male, Tuva (<named-content xmlns:xlink="http://www.w3.org/1999/xlink" content-type="dwc:verbatimCoordinates" xlink:type="simple"><named-content content-type="geo-json" specific-use="{&#34;type&#34;:&#34;Point&#34;,&#34;coordinates&#34;:[92.984400,50.669000]}" id="NCID0E1OCI" xlink:type="simple">50.6690, 92.9844</named-content></named-content>) <bold>38</bold> female, Tuva (<named-content xmlns:xlink="http://www.w3.org/1999/xlink" content-type="dwc:verbatimCoordinates" xlink:type="simple"><named-content content-type="geo-json" specific-use="{&#34;type&#34;:&#34;Point&#34;,&#34;coordinates&#34;:[94.495000,51.316000]}" id="NCID0EEPCI" xlink:type="simple">51.316, 94.495</named-content></named-content>). For additional images of the <italic><tp:taxon-name><tp:taxon-name-part taxon-name-part-type="genus" reg="Attulus"/><tp:taxon-name-part taxon-name-part-type="species" reg="floricola">floricola</tp:taxon-name-part></tp:taxon-name></italic> group, see Figs <xref ref-type="fig" rid="F6">49–58</xref>.</p></caption><graphic xmlns:xlink="http://www.w3.org/1999/xlink" xlink:href="zookeys-925-001-g003.jpg" position="float" orientation="portrait" xlink:type="simple" id="oo_397985.jpg"><uri content-type="original_file" xlink:type="simple">https://binary.pensoft.net/fig/397985</uri></graphic></fig><fig id="F6" position="float" orientation="portrait"><object-id xmlns:xlink="http://www.w3.org/1999/xlink" content-type="doi" xlink:type="simple">10.3897/zookeys.925.39691.figures49-68</object-id><object-id xmlns:xlink="http://www.w3.org/1999/xlink" content-type="arpha" xlink:type="simple">0EB5F32F-2655-5707-BB0C-276159E9F339</object-id><label>Figures 49–68.</label><caption><p>Sitticines of Canada: <tp:taxon-name><tp:taxon-name-part taxon-name-part-type="genus" reg="Attulus">Attulus</tp:taxon-name-part> <tp:taxon-name-part taxon-name-part-type="infraspecific-rank">subgenus</tp:taxon-name-part> <tp:taxon-name-part taxon-name-part-type="subgenus" reg="Attulus">Attulus</tp:taxon-name-part></tp:taxon-name> (for <italic><tp:taxon-name><tp:taxon-name-part taxon-name-part-type="genus" reg="Attulus">A.</tp:taxon-name-part> <tp:taxon-name-part taxon-name-part-type="species" reg="ammophilus">ammophilus</tp:taxon-name-part></tp:taxon-name></italic>, see Figs <xref ref-type="fig" rid="F7">69–73</xref>) <bold>49–53</bold><italic><tp:taxon-name><tp:taxon-name-part taxon-name-part-type="genus" reg="Attulus">Attulus</tp:taxon-name-part> <tp:taxon-name-part taxon-name-part-type="species" reg="floricola">floricola</tp:taxon-name-part></tp:taxon-name></italic>: <bold>49</bold> palp (Ontario, Gravenhurst) <bold>50, 51</bold> ventral view of epigyne, dorsal view of cleared vulva (Ontario, Gravenhurst) <bold>52</bold> male (Ontario, <named-content xmlns:xlink="http://www.w3.org/1999/xlink" content-type="dwc:verbatimCoordinates" xlink:type="simple"><named-content content-type="geo-json" specific-use="{&#34;type&#34;:&#34;Point&#34;,&#34;coordinates&#34;:[-79.726800,46.930000]}" id="NCID0EYJAK" xlink:type="simple">46.9300, -79.7268</named-content></named-content>) <bold>53</bold> female (Ontario, <named-content xmlns:xlink="http://www.w3.org/1999/xlink" content-type="dwc:verbatimCoordinates" xlink:type="simple"><named-content content-type="geo-json" specific-use="{&#34;type&#34;:&#34;Point&#34;,&#34;coordinates&#34;:[-79.726800,46.930000]}" id="NCID0ECKAK" xlink:type="simple">46.9300, -79.7268</named-content></named-content>) <bold>54–58</bold><italic><tp:taxon-name><tp:taxon-name-part taxon-name-part-type="genus" reg="Attulus">Attulus</tp:taxon-name-part> <tp:taxon-name-part taxon-name-part-type="species" reg="sylvestris">sylvestris</tp:taxon-name-part></tp:taxon-name></italic>: <bold>54</bold> palp (Ontario, Ottawa) <bold>55, 56</bold> ventral view of epigyne, dorsal view of cleared vulva (Ontario, Ottawa) <bold>57</bold> male (California, <named-content xmlns:xlink="http://www.w3.org/1999/xlink" content-type="dwc:verbatimCoordinates" xlink:type="simple"><named-content content-type="geo-json" specific-use="{&#34;type&#34;:&#34;Point&#34;,&#34;coordinates&#34;:[-121.554400,36.364600]}" id="NCID0E4KAK" xlink:type="simple">36.3646, -121.5544</named-content></named-content>) <bold>58</bold> female (Ontario, <named-content xmlns:xlink="http://www.w3.org/1999/xlink" content-type="dwc:verbatimCoordinates" xlink:type="simple"><named-content content-type="geo-json" specific-use="{&#34;type&#34;:&#34;Point&#34;,&#34;coordinates&#34;:[-80.130000,42.550000]}" id="NCID0EHLAK" xlink:type="simple">42.55, -80.13</named-content></named-content>) <bold>59–63</bold><italic><tp:taxon-name><tp:taxon-name-part taxon-name-part-type="genus" reg="Attulus">Attulus</tp:taxon-name-part> <tp:taxon-name-part taxon-name-part-type="species" reg="striatus">striatus</tp:taxon-name-part></tp:taxon-name></italic>: <bold>59</bold> palp (Ontario, <named-content xmlns:xlink="http://www.w3.org/1999/xlink" content-type="dwc:verbatimCoordinates" xlink:type="simple"><named-content content-type="geo-json" specific-use="{&#34;type&#34;:&#34;Point&#34;,&#34;coordinates&#34;:[-75.846700,45.145300]}" id="NCID0E5LAK" xlink:type="simple">45.1453, -75.8467</named-content></named-content>) <bold>60, 61</bold> ventral view of epigyne, dorsal view of cleared vulva (Ontario, <named-content xmlns:xlink="http://www.w3.org/1999/xlink" content-type="dwc:verbatimCoordinates" xlink:type="simple"><named-content content-type="geo-json" specific-use="{&#34;type&#34;:&#34;Point&#34;,&#34;coordinates&#34;:[-75.846700,45.145300]}" id="NCID0EIMAK" xlink:type="simple">45.1453, -75.8467</named-content></named-content>) <bold>62</bold> male (Ontario, <named-content xmlns:xlink="http://www.w3.org/1999/xlink" content-type="dwc:verbatimCoordinates" xlink:type="simple"><named-content content-type="geo-json" specific-use="{&#34;type&#34;:&#34;Point&#34;,&#34;coordinates&#34;:[-75.846700,45.145300]}" id="NCID0ESMAK" xlink:type="simple">45.1453, -75.8467</named-content></named-content>) <bold>63</bold> female (New Hampshire, Ponemah Bog) <bold>64–68</bold><italic><tp:taxon-name><tp:taxon-name-part taxon-name-part-type="genus" reg="Attulus">Attulus</tp:taxon-name-part> <tp:taxon-name-part taxon-name-part-type="species" reg="cutleri">cutleri</tp:taxon-name-part></tp:taxon-name></italic>: <bold>64</bold> palp (Northwest Territories, Wrigley) <bold>65, 66</bold> ventral view of epigyne, dorsal view of cleared vulva (Northwest Territories, Wrigley) <bold>67</bold> male (Northwest Territories, Inuvik) <bold>68</bold> female (Yukon, <named-content xmlns:xlink="http://www.w3.org/1999/xlink" content-type="dwc:verbatimCoordinates" xlink:type="simple"><named-content content-type="geo-json" specific-use="{&#34;type&#34;:&#34;Point&#34;,&#34;coordinates&#34;:[-139.670000,67.570000]}" id="NCID0ERNAK" xlink:type="simple">67.57, -139.67</named-content></named-content>). For habitus of other <italic><tp:taxon-name><tp:taxon-name-part taxon-name-part-type="genus" reg="Attulus">Attulus</tp:taxon-name-part></tp:taxon-name></italic> species, see Figs <xref ref-type="fig" rid="F2">15</xref>–<xref ref-type="fig" rid="F3">38</xref>.</p></caption><graphic xmlns:xlink="http://www.w3.org/1999/xlink" xlink:href="zookeys-925-001-g006.jpg" position="float" orientation="portrait" xlink:type="simple" id="oo_397988.jpg"><uri content-type="original_file" xlink:type="simple">https://binary.pensoft.net/fig/397988</uri></graphic></fig><fig id="F7" position="float" orientation="portrait"><object-id xmlns:xlink="http://www.w3.org/1999/xlink" content-type="doi" xlink:type="simple">10.3897/zookeys.925.39691.figures69-88</object-id><object-id xmlns:xlink="http://www.w3.org/1999/xlink" content-type="arpha" xlink:type="simple">E08E1605-175A-598B-9961-759595ACCC48</object-id><label>Figures 69–88.</label><caption><p>Sitticines of Canada: <italic><tp:taxon-name><tp:taxon-name-part taxon-name-part-type="genus" reg="Attulus">Attulus</tp:taxon-name-part></tp:taxon-name></italic>, continued <bold>69–73</bold><tp:taxon-name><tp:taxon-name-part taxon-name-part-type="genus" reg="Attulus">Attulus</tp:taxon-name-part> (<tp:taxon-name-part taxon-name-part-type="subgenus" reg="Attulus">Attulus</tp:taxon-name-part>) <tp:taxon-name-part taxon-name-part-type="species" reg="ammophilus">ammophilus</tp:taxon-name-part></tp:taxon-name>: <bold>69</bold>palp (Ontario, Oakville) <bold>70, 71</bold> ventral view of epigyne, dorsal view of cleared vulva (Ontario, Hamilton) <bold>72</bold> male (British Columbia, <named-content xmlns:xlink="http://www.w3.org/1999/xlink" content-type="dwc:verbatimCoordinates" xlink:type="simple"><named-content content-type="geo-json" specific-use="{&#34;type&#34;:&#34;Point&#34;,&#34;coordinates&#34;:[-119.520000,49.080000]}" id="NCID0ER2AK" xlink:type="simple">49.08, -119.52</named-content></named-content>) <bold>73</bold> female (British Columbia, <named-content xmlns:xlink="http://www.w3.org/1999/xlink" content-type="dwc:verbatimCoordinates" xlink:type="simple"><named-content content-type="geo-json" specific-use="{&#34;type&#34;:&#34;Point&#34;,&#34;coordinates&#34;:[-119.520000,49.080000]}" id="NCID0E22AK" xlink:type="simple">49.08, -119.52</named-content></named-content>) <bold>74–78</bold><tp:taxon-name><tp:taxon-name-part taxon-name-part-type="genus" reg="Attulus">A.</tp:taxon-name-part> (<tp:taxon-name-part taxon-name-part-type="subgenus" reg="Sitticus">Sitticus</tp:taxon-name-part>) <tp:taxon-name-part taxon-name-part-type="species" reg="fasciger">fasciger</tp:taxon-name-part></tp:taxon-name> (Ontario, <named-content xmlns:xlink="http://www.w3.org/1999/xlink" content-type="dwc:verbatimCoordinates" xlink:type="simple"><named-content content-type="geo-json" specific-use="{&#34;type&#34;:&#34;Point&#34;,&#34;coordinates&#34;:[-79.759300,43.350800]}" id="NCID0ET3AK" xlink:type="simple">43.3508, -79.7593</named-content></named-content>): <bold>74</bold> palp <bold>75, 76</bold> ventral view of epigyne, dorsal view of cleared vulva <bold>77</bold> male <bold>78</bold> female <bold>79–83</bold><tp:taxon-name><tp:taxon-name-part taxon-name-part-type="genus" reg="Attulus">A.</tp:taxon-name-part> (<tp:taxon-name-part taxon-name-part-type="subgenus" reg="Sitticus">S.</tp:taxon-name-part>) <tp:taxon-name-part taxon-name-part-type="species" reg="finschi">finschi</tp:taxon-name-part></tp:taxon-name>: <bold>79</bold> palp (Ontario, Wawa) <bold>80, 81</bold> ventral view of epigyne, dorsal view of cleared vulva (Saskatchewan, <named-content xmlns:xlink="http://www.w3.org/1999/xlink" content-type="dwc:verbatimCoordinates" xlink:type="simple"><named-content content-type="geo-json" specific-use="{&#34;type&#34;:&#34;Point&#34;,&#34;coordinates&#34;:[-105.110000,55.310000]}" id="NCID0EX4AK" xlink:type="simple">55.31, -105.11</named-content></named-content>) <bold>82</bold> male (Saskatchewan, <named-content xmlns:xlink="http://www.w3.org/1999/xlink" content-type="dwc:verbatimCoordinates" xlink:type="simple"><named-content content-type="geo-json" specific-use="{&#34;type&#34;:&#34;Point&#34;,&#34;coordinates&#34;:[-105.110000,55.310000]}" id="NCID0EB5AK" xlink:type="simple">55.31, -105.11</named-content></named-content>) <bold>83</bold> female (Saskatchewan, <named-content xmlns:xlink="http://www.w3.org/1999/xlink" content-type="dwc:verbatimCoordinates" xlink:type="simple"><named-content content-type="geo-json" specific-use="{&#34;type&#34;:&#34;Point&#34;,&#34;coordinates&#34;:[-105.190000,55.270000]}" id="NCID0EL5AK" xlink:type="simple">55.27, -105.19</named-content></named-content>) <bold>84–88</bold><tp:taxon-name><tp:taxon-name-part taxon-name-part-type="genus" reg="Attulus">A.</tp:taxon-name-part> (<tp:taxon-name-part taxon-name-part-type="subgenus" reg="Sitticus">S.</tp:taxon-name-part>) <tp:taxon-name-part taxon-name-part-type="species" reg="pubescens">pubescens</tp:taxon-name-part></tp:taxon-name>: <bold>84</bold> palp (Massachusetts, Milton) <bold>85, 86</bold> ventral view of epigyne, dorsal view of cleared vulva (Massachusetts, Arlington) <bold>87</bold> male (Massachusetts, Cambridge) <bold>88</bold> female (Massachusetts, Cambridge). For other images of <tp:taxon-name><tp:taxon-name-part taxon-name-part-type="genus" reg="Attulus">Attulus</tp:taxon-name-part> (<tp:taxon-name-part taxon-name-part-type="subgenus" reg="Sitticus">Sitticus</tp:taxon-name-part>)</tp:taxon-name>, see Figs <xref ref-type="fig" rid="F4">39–47</xref>.</p></caption><graphic xmlns:xlink="http://www.w3.org/1999/xlink" xlink:href="zookeys-925-001-g007.jpg" position="float" orientation="portrait" xlink:type="simple" id="oo_397989.jpg"><uri content-type="original_file" xlink:type="simple">https://binary.pensoft.net/fig/397989</uri></graphic></fig><fig id="F2" position="float" orientation="portrait"><object-id xmlns:xlink="http://www.w3.org/1999/xlink" content-type="doi" xlink:type="simple">10.3897/zookeys.925.39691.figures15-30</object-id><object-id xmlns:xlink="http://www.w3.org/1999/xlink" content-type="arpha" xlink:type="simple">6625B4FA-B800-5A74-99F5-AF5D5AB62EB8</object-id><label>Figures 15–30.</label><caption><p><tp:taxon-name><tp:taxon-name-part taxon-name-part-type="genus" reg="Attulus">Attulus</tp:taxon-name-part> <tp:taxon-name-part taxon-name-part-type="infraspecific-rank">subgenus</tp:taxon-name-part> <tp:taxon-name-part taxon-name-part-type="subgenus" reg="Attulus">Attulus</tp:taxon-name-part></tp:taxon-name><bold>15–17</bold> male and female <italic><tp:taxon-name><tp:taxon-name-part taxon-name-part-type="genus" reg="Attulus">A.</tp:taxon-name-part> <tp:taxon-name-part taxon-name-part-type="species" reg="distinguendus">distinguendus</tp:taxon-name-part></tp:taxon-name></italic>, Tuva (<named-content xmlns:xlink="http://www.w3.org/1999/xlink" content-type="dwc:verbatimCoordinates" xlink:type="simple"><named-content content-type="geo-json" specific-use="{&#34;type&#34;:&#34;Point&#34;,&#34;coordinates&#34;:[93.142000,50.746000]}" id="NCID0EPGCI" xlink:type="simple">50.746, 93.142</named-content></named-content>) <bold>18–20</bold> male and female <italic><tp:taxon-name><tp:taxon-name-part taxon-name-part-type="genus" reg="Attulus">A.</tp:taxon-name-part> <tp:taxon-name-part taxon-name-part-type="species" reg="mirandus">mirandus</tp:taxon-name-part></tp:taxon-name></italic>, Tuva (50.205, 95.135) <bold>21–23</bold><italic><tp:taxon-name><tp:taxon-name-part taxon-name-part-type="genus" reg="Attulus">A.</tp:taxon-name-part> <tp:taxon-name-part taxon-name-part-type="species" reg="burjaticus">burjaticus</tp:taxon-name-part></tp:taxon-name></italic>: <bold>21</bold> male, Tuva (<named-content xmlns:xlink="http://www.w3.org/1999/xlink" content-type="dwc:verbatimCoordinates" xlink:type="simple"><named-content content-type="geo-json" specific-use="{&#34;type&#34;:&#34;Point&#34;,&#34;coordinates&#34;:[92.990000,50.680000]}" id="NCID0ETHCI" xlink:type="simple">50.68, 92.99</named-content></named-content>) <bold>22</bold> male, Tuva (<named-content xmlns:xlink="http://www.w3.org/1999/xlink" content-type="dwc:verbatimCoordinates" xlink:type="simple"><named-content content-type="geo-json" specific-use="{&#34;type&#34;:&#34;Point&#34;,&#34;coordinates&#34;:[95.135000,50.205000]}" id="NCID0E4HCI" xlink:type="simple">50.205, 95.135</named-content></named-content>) <bold>23</bold> female, Tuva (<named-content xmlns:xlink="http://www.w3.org/1999/xlink" content-type="dwc:verbatimCoordinates" xlink:type="simple"><named-content content-type="geo-json" specific-use="{&#34;type&#34;:&#34;Point&#34;,&#34;coordinates&#34;:[92.990000,50.680000]}" id="NCID0EHICI" xlink:type="simple">50.68, 92.99</named-content></named-content>) <bold>24–26</bold><italic><tp:taxon-name><tp:taxon-name-part taxon-name-part-type="genus" reg="Attulus">A.</tp:taxon-name-part> <tp:taxon-name-part taxon-name-part-type="species" reg="zimmermanni">zimmermanni</tp:taxon-name-part></tp:taxon-name></italic>: <bold>24, 25</bold> male Novosibirsk Oblast (<named-content xmlns:xlink="http://www.w3.org/1999/xlink" content-type="dwc:verbatimCoordinates" xlink:type="simple"><named-content content-type="geo-json" specific-use="{&#34;type&#34;:&#34;Point&#34;,&#34;coordinates&#34;:[77.726000,53.721000]}" id="NCID0E5ICI" xlink:type="simple">53.721, 77.726</named-content></named-content>) <bold>26</bold> female Novosibirsk Oblast (<named-content xmlns:xlink="http://www.w3.org/1999/xlink" content-type="dwc:verbatimCoordinates" xlink:type="simple"><named-content content-type="geo-json" specific-use="{&#34;type&#34;:&#34;Point&#34;,&#34;coordinates&#34;:[77.865000,53.730000]}" id="NCID0EIJCI" xlink:type="simple">53.730, 77.865</named-content></named-content>) <bold>27–30</bold><italic><tp:taxon-name><tp:taxon-name-part taxon-name-part-type="genus" reg="Attulus">A.</tp:taxon-name-part> <tp:taxon-name-part taxon-name-part-type="species" reg="ammophilus">ammophilus</tp:taxon-name-part></tp:taxon-name></italic>: <bold>27</bold> male Tuva (<named-content xmlns:xlink="http://www.w3.org/1999/xlink" content-type="dwc:verbatimCoordinates" xlink:type="simple"><named-content content-type="geo-json" specific-use="{&#34;type&#34;:&#34;Point&#34;,&#34;coordinates&#34;:[92.984400,50.669000]}" id="NCID0E6JCI" xlink:type="simple">50.6690, 92.9844</named-content></named-content>) <bold>28</bold> male Ontario, Oakville <bold>29</bold> female Ontario, Hamilton <bold>30</bold> male British Columbia (<named-content xmlns:xlink="http://www.w3.org/1999/xlink" content-type="dwc:verbatimCoordinates" xlink:type="simple"><named-content content-type="geo-json" specific-use="{&#34;type&#34;:&#34;Point&#34;,&#34;coordinates&#34;:[-119.520000,49.080000]}" id="NCID0ENKCI" xlink:type="simple">49.08, -119.52</named-content></named-content>). For additional images of <italic><tp:taxon-name><tp:taxon-name-part taxon-name-part-type="genus" reg="Attulus">A.</tp:taxon-name-part> <tp:taxon-name-part taxon-name-part-type="species" reg="ammophilus">ammophilus</tp:taxon-name-part></tp:taxon-name></italic>, see Figs <xref ref-type="fig" rid="F7">69–73</xref>. For additional images of <tp:taxon-name><tp:taxon-name-part taxon-name-part-type="genus" reg="Attulus">Attulus</tp:taxon-name-part> (<tp:taxon-name-part taxon-name-part-type="subgenus" reg="Attulus">Attulus</tp:taxon-name-part>)</tp:taxon-name>, see Figs <xref ref-type="fig" rid="F3">31–38</xref>, <xref ref-type="fig" rid="F6">49</xref>–<xref ref-type="fig" rid="F7">73</xref>.</p></caption><graphic xmlns:xlink="http://www.w3.org/1999/xlink" xlink:href="zookeys-925-001-g002.jpg" position="float" orientation="portrait" xlink:type="simple" id="oo_397984.jpg"><uri content-type="original_file" xlink:type="simple">https://binary.pensoft.net/fig/397984</uri></graphic></fig><fig id="F9" position="float" orientation="portrait"><object-id xmlns:xlink="http://www.w3.org/1999/xlink" content-type="doi" xlink:type="simple">10.3897/zookeys.925.39691.figure104</object-id><object-id xmlns:xlink="http://www.w3.org/1999/xlink" content-type="arpha" xlink:type="simple">DFA09DB5-0E32-521F-BD32-DB1662F32376</object-id><label>Figure 104.</label><caption><p>Relationships among <italic><tp:taxon-name><tp:taxon-name-part taxon-name-part-type="genus" reg="Attulus">Attulus</tp:taxon-name-part> <tp:taxon-name-part taxon-name-part-type="species" reg="floricola">floricola</tp:taxon-name-part></tp:taxon-name></italic> mitochondrial COI sequences in the context of the <italic><tp:taxon-name><tp:taxon-name-part taxon-name-part-type="genus" reg="Attulus"/><tp:taxon-name-part taxon-name-part-type="species" reg="floricola">floricola</tp:taxon-name-part></tp:taxon-name></italic> group. Specimens in bold had their relationships constrained by the <abbrev xmlns:xlink="http://www.w3.org/1999/xlink" xlink:title="Ultra-Conserved Element" id="ABBRID0EMGCK" xlink:type="simple">UCE</abbrev> phylogeny of Fig. <xref ref-type="fig" rid="F5">48</xref>; not shown are the relationships outside the <italic><tp:taxon-name><tp:taxon-name-part taxon-name-part-type="genus" reg="Attulus"/><tp:taxon-name-part taxon-name-part-type="species" reg="floricola">floricola</tp:taxon-name-part></tp:taxon-name></italic> group, which are fixed to match the <abbrev xmlns:xlink="http://www.w3.org/1999/xlink" xlink:title="Ultra-Conserved Element" id="ABBRID0E5GCK" xlink:type="simple">UCE</abbrev> phylogeny. The placement of non-bold specimens on this constrained skeletal tree was inferred by maximum likelihood (RAxML, codon positions as separate partitions).</p></caption><graphic xmlns:xlink="http://www.w3.org/1999/xlink" xlink:href="zookeys-925-001-g009.jpg" position="float" orientation="portrait" xlink:type="simple" id="oo_397991.jpg"><uri content-type="original_file" xlink:type="simple">https://binary.pensoft.net/fig/397991</uri></graphic></fig><fig id="F5" position="float" orientation="portrait"><object-id xmlns:xlink="http://www.w3.org/1999/xlink" content-type="doi" xlink:type="simple">10.3897/zookeys.925.39691.figure48</object-id><object-id xmlns:xlink="http://www.w3.org/1999/xlink" content-type="arpha" xlink:type="simple">472872EC-A2AC-5058-A9AD-2B67FA0C9F5D</object-id><label>Figure 48.</label><caption><p>Maximum likelihood phylogeny from 757 concatenated <abbrev xmlns:xlink="http://www.w3.org/1999/xlink" xlink:title="Ultra-Conserved Element" id="ABBRID0EVHAK" xlink:type="simple">UCE</abbrev> loci (average 113231 base pairs/taxon) analyzed primarily for the 23 Core Taxa in black (IQ-TREE, partitioned by locus). Topology is identical in unpartitioned analyses, with nearly identical branch lengths. Bootstrap percentage values from 1000 replicates shown for each clade. Where two numbers are shown, the first is the bootstrap percentage for the partitioned analysis, the second for the unpartitioned analysis. Where one number is shown, both analyses yielded the same percentage. An analysis of the All Taxa dataset, including the weakly-sequenced taxa in grey, yielded the same topology.</p></caption><graphic xmlns:xlink="http://www.w3.org/1999/xlink" xlink:href="zookeys-925-001-g005.jpg" position="float" orientation="portrait" xlink:type="simple" id="oo_397987.jpg"><uri content-type="original_file" xlink:type="simple">https://binary.pensoft.net/fig/397987</uri></graphic></fig></tp:treatment-sec><ref-list><ref id="B30"><mixed-citation xmlns:xlink="http://www.w3.org/1999/xlink" xlink:type="simple"><person-group><name name-style="western"><surname>Logunov</surname><given-names>DV</given-names></name><name name-style="western"><surname>Kronestedt</surname><given-names>T</given-names></name></person-group> (<year>1997</year>) <article-title>A new Palearctic species of the genus <italic><tp:taxon-name><tp:taxon-name-part taxon-name-part-type="genus">Sitticus</tp:taxon-name-part></tp:taxon-name></italic> Simon, with notes on related species in the <tp:taxon-name><tp:taxon-name-part taxon-name-part-type="genus"/><tp:taxon-name-part taxon-name-part-type="species">floricola</tp:taxon-name-part></tp:taxon-name> group (<tp:taxon-name><tp:taxon-name-part taxon-name-part-type="order">Araneae</tp:taxon-name-part></tp:taxon-name>, <tp:taxon-name><tp:taxon-name-part taxon-name-part-type="family">Salticidae</tp:taxon-name-part></tp:taxon-name>).</article-title><source>Bulletin of the British Arachnological Society</source><volume>10</volume>: <fpage>225</fpage>–<lpage>233</lpage>.</mixed-citation></ref><ref id="B46"><mixed-citation xmlns:xlink="http://www.w3.org/1999/xlink" xlink:type="simple"><person-group><name name-style="western"><surname>Peckham</surname><given-names>GW</given-names></name><name name-style="western"><surname>Peckham</surname><given-names>EG</given-names></name></person-group> (<year>1909</year>) <article-title>Revision of the <tp:taxon-name><tp:taxon-name-part taxon-name-part-type="family">Attidae</tp:taxon-name-part></tp:taxon-name> of North America.</article-title><source>Transactions of the Wisconsin Academy of Sciences, Arts and Letters</source><volume>16</volume>(<issue>1</issue>): <fpage>355</fpage>–<lpage>655</lpage>.</mixed-citation></ref><ref id="B23"><mixed-citation xmlns:xlink="http://www.w3.org/1999/xlink" xlink:type="simple"><person-group><name name-style="western"><surname>Kaston</surname><given-names>BJ</given-names></name></person-group> (<year>1948</year>) <article-title>Spiders of Connecticut.</article-title><source>Bulletin of the Connecticut State Geological and Natural History Survey</source><volume>70</volume>: <fpage>1</fpage>–<lpage>874</lpage>.</mixed-citation></ref><ref id="B8"><mixed-citation xmlns:xlink="http://www.w3.org/1999/xlink" xlink:type="simple"><person-group><name name-style="western"><surname>Emerton</surname><given-names>JH</given-names></name></person-group> (<year>1891</year>) <article-title>New England spiders of the family <tp:taxon-name><tp:taxon-name-part taxon-name-part-type="family">Attidae</tp:taxon-name-part></tp:taxon-name>.</article-title><source>Transactions of the Connecticut Academy of Arts and Sciences</source><volume>8</volume>: <fpage>220</fpage>–<lpage>252</lpage>. <ext-link xlink:type="simple" ext-link-type="doi" xlink:href="10.5962/bhl.part.22327">https://doi.org/10.5962/bhl.part.22327</ext-link></mixed-citation></ref><ref id="B45"><mixed-citation xmlns:xlink="http://www.w3.org/1999/xlink" xlink:type="simple"><person-group><name name-style="western"><surname>Peckham</surname><given-names>GW</given-names></name><name name-style="western"><surname>Peckham</surname><given-names>EG</given-names></name></person-group> (<year>1883</year>) Descriptions of New or Little Known Spiders of the Family <tp:taxon-name><tp:taxon-name-part taxon-name-part-type="family">Attidae</tp:taxon-name-part></tp:taxon-name> from Various Parts of the United States of North America. Milwaukee, 35 pp. <ext-link xlink:type="simple" ext-link-type="doi" xlink:href="10.5962/bhl.title.136491">https://doi.org/10.5962/bhl.title.136491</ext-link></mixed-citation></ref></ref-list></tp:taxon-treatment>
