# Supplementary material for: Sitticine jumping spiders: phylogeny, classification, and chromosomes (Araneae, Salticidae, Sitticini)
Source: Zookeys. 2020 Apr 8;925:1–54. doi: 10.3897/zookeys.925.39691 (PMC7160194; doi:10.3897/zookeys.925.39691)
Supplement: XML Treatment for Attulus (Attulus) striatus [file zookeys.925.39691-treatment5.xml]

<!DOCTYPE tp:taxon-treatment
  PUBLIC "-//TaxonX//DTD Taxonomic Treatment Publishing DTD v0 20100105//EN" "tax-treatment-NSO.dtd">
<tp:taxon-treatment xmlns:tp="http://www.plazi.org/taxpub"><tp:treatment-meta><kwd-group><label>Taxon classification</label><kwd><named-content xmlns:xlink="http://www.w3.org/1999/xlink" content-type="kingdom">Animalia</named-content></kwd><kwd><named-content xmlns:xlink="http://www.w3.org/1999/xlink" content-type="order">Araneae</named-content></kwd><kwd><named-content xmlns:xlink="http://www.w3.org/1999/xlink" content-type="family">Salticidae</named-content></kwd></kwd-group><mixed-citation publication-type="journal"><person-group><name><surname>Maddison</surname><given-names>Wayne P.</given-names></name><name><surname>Maddison</surname><given-names>David R.</given-names></name><name><surname>Derkarabetian</surname><given-names>Shahan</given-names></name><name><surname>Hedin</surname><given-names>Marshal</given-names></name></person-group><article-title>Sitticine jumping spiders: phylogeny, classification, and chromosomes (<tp:taxon-name><tp:taxon-name-part taxon-name-part-type="order">Araneae</tp:taxon-name-part></tp:taxon-name>, <tp:taxon-name><tp:taxon-name-part taxon-name-part-type="family">Salticidae</tp:taxon-name-part></tp:taxon-name>, <tp:taxon-name><tp:taxon-name-part taxon-name-part-type="tribe">Sitticini</tp:taxon-name-part></tp:taxon-name>)</article-title><source>Zookeys</source><day>08</day><month>4</month><year>2020</year><volume>925</volume><fpage>1</fpage><lpage>54</lpage><pub-id pub-id-type="doi">10.3897/zookeys.925.39691</pub-id></mixed-citation></tp:treatment-meta><tp:nomenclature><tp:taxon-name><object-id xmlns:xlink="http://www.w3.org/1999/xlink" content-type="arpha" xlink:type="simple">AAC02BF0-0E0B-5E7A-AB7A-40E892233E56</object-id>
                    <tp:taxon-name-part taxon-name-part-type="genus" reg="Attulus">Attulus</tp:taxon-name-part> (<tp:taxon-name-part taxon-name-part-type="subgenus" reg="Attulus">Attulus</tp:taxon-name-part>) <tp:taxon-name-part taxon-name-part-type="species" reg="striatus">striatus</tp:taxon-name-part></tp:taxon-name><tp:taxon-authority>(Emerton, 1911)</tp:taxon-authority><xref ref-type="fig" rid="F6">Figures 59–63</xref><tp:nomenclature-citation-list><tp:nomenclature-citation><tp:taxon-name>
                        <tp:taxon-name-part taxon-name-part-type="genus" reg="Sitticus">Sitticus</tp:taxon-name-part> <tp:taxon-name-part taxon-name-part-type="species" reg="striatus">striatus</tp:taxon-name-part></tp:taxon-name><comment>Emerton, 1911</comment></tp:nomenclature-citation></tp:nomenclature-citation-list></tp:nomenclature><tp:treatment-sec sec-type="remarks" id="SECID0EOXDI"><title>Remarks.</title><p><italic><tp:taxon-name><tp:taxon-name-part taxon-name-part-type="genus" reg="Attulus">Attulus</tp:taxon-name-part> <tp:taxon-name-part taxon-name-part-type="species" reg="striatus">striatus</tp:taxon-name-part></tp:taxon-name></italic> is a small-bodied Northern species with distinctively striped males, from sphagnum bogs. Although we were unable to obtain molecular data for it or the similar <italic><tp:taxon-name><tp:taxon-name-part taxon-name-part-type="genus" reg="Attulus">A.</tp:taxon-name-part> <tp:taxon-name-part taxon-name-part-type="species" reg="rivalis">rivalis</tp:taxon-name-part></tp:taxon-name></italic> and <italic><tp:taxon-name><tp:taxon-name-part taxon-name-part-type="genus" reg="Attulus">A.</tp:taxon-name-part> <tp:taxon-name-part taxon-name-part-type="species" reg="cutleri">cutleri</tp:taxon-name-part></tp:taxon-name></italic>, these three species can be placed into subgenus <tp:taxon-name><tp:taxon-name-part taxon-name-part-type="genus" reg="Attulus"/><tp:taxon-name-part taxon-name-part-type="subgenus" reg="Attulus">Attulus</tp:taxon-name-part></tp:taxon-name> with some confidence, based on their boxy carapaces (resembling the other <tp:taxon-name><tp:taxon-name-part taxon-name-part-type="genus" reg="Attulus">Attulus</tp:taxon-name-part> (<tp:taxon-name-part taxon-name-part-type="subgenus" reg="Attulus">Attulus</tp:taxon-name-part>)</tp:taxon-name> rather than <tp:taxon-name><tp:taxon-name-part taxon-name-part-type="genus" reg="Attulus">Attulus</tp:taxon-name-part> (<tp:taxon-name-part taxon-name-part-type="subgenus" reg="Sitticus">Sitticus</tp:taxon-name-part>)</tp:taxon-name>), and the genitalic similarities with subgenus <tp:taxon-name><tp:taxon-name-part taxon-name-part-type="genus" reg="Attulus"/><tp:taxon-name-part taxon-name-part-type="subgenus" reg="Attulus">Attulus</tp:taxon-name-part></tp:taxon-name>, including the two small posterior openings of the epigyne on either side of a narrow triangular RTA coupling pocket. Prószyński (1980) considered them close to the <italic><tp:taxon-name><tp:taxon-name-part taxon-name-part-type="genus" reg="Attulus"/><tp:taxon-name-part taxon-name-part-type="species" reg="floricola">floricola</tp:taxon-name-part></tp:taxon-name></italic> group in particular.</p><p>We reinstate <italic><tp:taxon-name><tp:taxon-name-part taxon-name-part-type="genus" reg="Sitticus">S.</tp:taxon-name-part> <tp:taxon-name-part taxon-name-part-type="species" reg="rivalis">rivalis</tp:taxon-name-part></tp:taxon-name></italic> Simon, 1937 as a distinct species (contra Prószyński 2017a), accepting <xref ref-type="bibr" rid="B29">Logunov’s (2004)</xref> clear evidence for their distinction (primarily, in the rotation of the bulb of the palp). <italic><tp:taxon-name><tp:taxon-name-part taxon-name-part-type="genus" reg="Attulus">Attulus</tp:taxon-name-part> <tp:taxon-name-part taxon-name-part-type="species" reg="rivalis">rivalis</tp:taxon-name-part></tp:taxon-name></italic> is known from France, also from sphagnum bogs.</p></tp:treatment-sec><tp:treatment-sec sec-type="material" id="SECID0ED2DI"><title>Material examined</title><p>(all <abbrev xmlns:xlink="http://www.w3.org/1999/xlink" content-type="institution" xlink:title="Spencer Entomological Collection of the Beaty Biodiversity Museum" id="ABBRID0EJ2DI" xlink:type="simple">UBC-SEM</abbrev>): Canada: Alberta: S. Islay (3 female), Beaverhill Lake (1 female); Ontario: 48.3260, -76.8365 (1 female); 3 km S. Richmond (6 males, 2 females); New Brunswick: Chipman (1 male, 1 female); U.S.A.: New Hampshire: Ponemah Bog (1 female).</p></tp:treatment-sec><tp:treatment-sec><!--Section generated to contain objects referenced in tp:taxon-treatment.--><fig id="F6" position="float" orientation="portrait"><object-id xmlns:xlink="http://www.w3.org/1999/xlink" content-type="doi" xlink:type="simple">10.3897/zookeys.925.39691.figures49-68</object-id><object-id xmlns:xlink="http://www.w3.org/1999/xlink" content-type="arpha" xlink:type="simple">0EB5F32F-2655-5707-BB0C-276159E9F339</object-id><label>Figures 49–68.</label><caption><p>Sitticines of Canada: <tp:taxon-name><tp:taxon-name-part taxon-name-part-type="genus" reg="Attulus">Attulus</tp:taxon-name-part> <tp:taxon-name-part taxon-name-part-type="infraspecific-rank">subgenus</tp:taxon-name-part> <tp:taxon-name-part taxon-name-part-type="subgenus" reg="Attulus">Attulus</tp:taxon-name-part></tp:taxon-name> (for <italic><tp:taxon-name><tp:taxon-name-part taxon-name-part-type="genus" reg="Attulus">A.</tp:taxon-name-part> <tp:taxon-name-part taxon-name-part-type="species" reg="ammophilus">ammophilus</tp:taxon-name-part></tp:taxon-name></italic>, see Figs <xref ref-type="fig" rid="F7">69–73</xref>) <bold>49–53</bold><italic><tp:taxon-name><tp:taxon-name-part taxon-name-part-type="genus" reg="Attulus">Attulus</tp:taxon-name-part> <tp:taxon-name-part taxon-name-part-type="species" reg="floricola">floricola</tp:taxon-name-part></tp:taxon-name></italic>: <bold>49</bold> palp (Ontario, Gravenhurst) <bold>50, 51</bold> ventral view of epigyne, dorsal view of cleared vulva (Ontario, Gravenhurst) <bold>52</bold> male (Ontario, <named-content xmlns:xlink="http://www.w3.org/1999/xlink" content-type="dwc:verbatimCoordinates" xlink:type="simple"><named-content content-type="geo-json" specific-use="{&#34;type&#34;:&#34;Point&#34;,&#34;coordinates&#34;:[-79.726800,46.930000]}" id="NCID0EYJAK" xlink:type="simple">46.9300, -79.7268</named-content></named-content>) <bold>53</bold> female (Ontario, <named-content xmlns:xlink="http://www.w3.org/1999/xlink" content-type="dwc:verbatimCoordinates" xlink:type="simple"><named-content content-type="geo-json" specific-use="{&#34;type&#34;:&#34;Point&#34;,&#34;coordinates&#34;:[-79.726800,46.930000]}" id="NCID0ECKAK" xlink:type="simple">46.9300, -79.7268</named-content></named-content>) <bold>54–58</bold><italic><tp:taxon-name><tp:taxon-name-part taxon-name-part-type="genus" reg="Attulus">Attulus</tp:taxon-name-part> <tp:taxon-name-part taxon-name-part-type="species" reg="sylvestris">sylvestris</tp:taxon-name-part></tp:taxon-name></italic>: <bold>54</bold> palp (Ontario, Ottawa) <bold>55, 56</bold> ventral view of epigyne, dorsal view of cleared vulva (Ontario, Ottawa) <bold>57</bold> male (California, <named-content xmlns:xlink="http://www.w3.org/1999/xlink" content-type="dwc:verbatimCoordinates" xlink:type="simple"><named-content content-type="geo-json" specific-use="{&#34;type&#34;:&#34;Point&#34;,&#34;coordinates&#34;:[-121.554400,36.364600]}" id="NCID0E4KAK" xlink:type="simple">36.3646, -121.5544</named-content></named-content>) <bold>58</bold> female (Ontario, <named-content xmlns:xlink="http://www.w3.org/1999/xlink" content-type="dwc:verbatimCoordinates" xlink:type="simple"><named-content content-type="geo-json" specific-use="{&#34;type&#34;:&#34;Point&#34;,&#34;coordinates&#34;:[-80.130000,42.550000]}" id="NCID0EHLAK" xlink:type="simple">42.55, -80.13</named-content></named-content>) <bold>59–63</bold><italic><tp:taxon-name><tp:taxon-name-part taxon-name-part-type="genus" reg="Attulus">Attulus</tp:taxon-name-part> <tp:taxon-name-part taxon-name-part-type="species" reg="striatus">striatus</tp:taxon-name-part></tp:taxon-name></italic>: <bold>59</bold> palp (Ontario, <named-content xmlns:xlink="http://www.w3.org/1999/xlink" content-type="dwc:verbatimCoordinates" xlink:type="simple"><named-content content-type="geo-json" specific-use="{&#34;type&#34;:&#34;Point&#34;,&#34;coordinates&#34;:[-75.846700,45.145300]}" id="NCID0E5LAK" xlink:type="simple">45.1453, -75.8467</named-content></named-content>) <bold>60, 61</bold> ventral view of epigyne, dorsal view of cleared vulva (Ontario, <named-content xmlns:xlink="http://www.w3.org/1999/xlink" content-type="dwc:verbatimCoordinates" xlink:type="simple"><named-content content-type="geo-json" specific-use="{&#34;type&#34;:&#34;Point&#34;,&#34;coordinates&#34;:[-75.846700,45.145300]}" id="NCID0EIMAK" xlink:type="simple">45.1453, -75.8467</named-content></named-content>) <bold>62</bold> male (Ontario, <named-content xmlns:xlink="http://www.w3.org/1999/xlink" content-type="dwc:verbatimCoordinates" xlink:type="simple"><named-content content-type="geo-json" specific-use="{&#34;type&#34;:&#34;Point&#34;,&#34;coordinates&#34;:[-75.846700,45.145300]}" id="NCID0ESMAK" xlink:type="simple">45.1453, -75.8467</named-content></named-content>) <bold>63</bold> female (New Hampshire, Ponemah Bog) <bold>64–68</bold><italic><tp:taxon-name><tp:taxon-name-part taxon-name-part-type="genus" reg="Attulus">Attulus</tp:taxon-name-part> <tp:taxon-name-part taxon-name-part-type="species" reg="cutleri">cutleri</tp:taxon-name-part></tp:taxon-name></italic>: <bold>64</bold> palp (Northwest Territories, Wrigley) <bold>65, 66</bold> ventral view of epigyne, dorsal view of cleared vulva (Northwest Territories, Wrigley) <bold>67</bold> male (Northwest Territories, Inuvik) <bold>68</bold> female (Yukon, <named-content xmlns:xlink="http://www.w3.org/1999/xlink" content-type="dwc:verbatimCoordinates" xlink:type="simple"><named-content content-type="geo-json" specific-use="{&#34;type&#34;:&#34;Point&#34;,&#34;coordinates&#34;:[-139.670000,67.570000]}" id="NCID0ERNAK" xlink:type="simple">67.57, -139.67</named-content></named-content>). For habitus of other <italic><tp:taxon-name><tp:taxon-name-part taxon-name-part-type="genus" reg="Attulus">Attulus</tp:taxon-name-part></tp:taxon-name></italic> species, see Figs <xref ref-type="fig" rid="F2">15</xref>–<xref ref-type="fig" rid="F3">38</xref>.</p></caption><graphic xmlns:xlink="http://www.w3.org/1999/xlink" xlink:href="zookeys-925-001-g006.jpg" position="float" orientation="portrait" xlink:type="simple" id="oo_397988.jpg"><uri content-type="original_file" xlink:type="simple">https://binary.pensoft.net/fig/397988</uri></graphic></fig><fig id="F7" position="float" orientation="portrait"><object-id xmlns:xlink="http://www.w3.org/1999/xlink" content-type="doi" xlink:type="simple">10.3897/zookeys.925.39691.figures69-88</object-id><object-id xmlns:xlink="http://www.w3.org/1999/xlink" content-type="arpha" xlink:type="simple">E08E1605-175A-598B-9961-759595ACCC48</object-id><label>Figures 69–88.</label><caption><p>Sitticines of Canada: <italic><tp:taxon-name><tp:taxon-name-part taxon-name-part-type="genus" reg="Attulus">Attulus</tp:taxon-name-part></tp:taxon-name></italic>, continued <bold>69–73</bold><tp:taxon-name><tp:taxon-name-part taxon-name-part-type="genus" reg="Attulus">Attulus</tp:taxon-name-part> (<tp:taxon-name-part taxon-name-part-type="subgenus" reg="Attulus">Attulus</tp:taxon-name-part>) <tp:taxon-name-part taxon-name-part-type="species" reg="ammophilus">ammophilus</tp:taxon-name-part></tp:taxon-name>: <bold>69</bold>palp (Ontario, Oakville) <bold>70, 71</bold> ventral view of epigyne, dorsal view of cleared vulva (Ontario, Hamilton) <bold>72</bold> male (British Columbia, <named-content xmlns:xlink="http://www.w3.org/1999/xlink" content-type="dwc:verbatimCoordinates" xlink:type="simple"><named-content content-type="geo-json" specific-use="{&#34;type&#34;:&#34;Point&#34;,&#34;coordinates&#34;:[-119.520000,49.080000]}" id="NCID0ER2AK" xlink:type="simple">49.08, -119.52</named-content></named-content>) <bold>73</bold> female (British Columbia, <named-content xmlns:xlink="http://www.w3.org/1999/xlink" content-type="dwc:verbatimCoordinates" xlink:type="simple"><named-content content-type="geo-json" specific-use="{&#34;type&#34;:&#34;Point&#34;,&#34;coordinates&#34;:[-119.520000,49.080000]}" id="NCID0E22AK" xlink:type="simple">49.08, -119.52</named-content></named-content>) <bold>74–78</bold><tp:taxon-name><tp:taxon-name-part taxon-name-part-type="genus" reg="Attulus">A.</tp:taxon-name-part> (<tp:taxon-name-part taxon-name-part-type="subgenus" reg="Sitticus">Sitticus</tp:taxon-name-part>) <tp:taxon-name-part taxon-name-part-type="species" reg="fasciger">fasciger</tp:taxon-name-part></tp:taxon-name> (Ontario, <named-content xmlns:xlink="http://www.w3.org/1999/xlink" content-type="dwc:verbatimCoordinates" xlink:type="simple"><named-content content-type="geo-json" specific-use="{&#34;type&#34;:&#34;Point&#34;,&#34;coordinates&#34;:[-79.759300,43.350800]}" id="NCID0ET3AK" xlink:type="simple">43.3508, -79.7593</named-content></named-content>): <bold>74</bold> palp <bold>75, 76</bold> ventral view of epigyne, dorsal view of cleared vulva <bold>77</bold> male <bold>78</bold> female <bold>79–83</bold><tp:taxon-name><tp:taxon-name-part taxon-name-part-type="genus" reg="Attulus">A.</tp:taxon-name-part> (<tp:taxon-name-part taxon-name-part-type="subgenus" reg="Sitticus">S.</tp:taxon-name-part>) <tp:taxon-name-part taxon-name-part-type="species" reg="finschi">finschi</tp:taxon-name-part></tp:taxon-name>: <bold>79</bold> palp (Ontario, Wawa) <bold>80, 81</bold> ventral view of epigyne, dorsal view of cleared vulva (Saskatchewan, <named-content xmlns:xlink="http://www.w3.org/1999/xlink" content-type="dwc:verbatimCoordinates" xlink:type="simple"><named-content content-type="geo-json" specific-use="{&#34;type&#34;:&#34;Point&#34;,&#34;coordinates&#34;:[-105.110000,55.310000]}" id="NCID0EX4AK" xlink:type="simple">55.31, -105.11</named-content></named-content>) <bold>82</bold> male (Saskatchewan, <named-content xmlns:xlink="http://www.w3.org/1999/xlink" content-type="dwc:verbatimCoordinates" xlink:type="simple"><named-content content-type="geo-json" specific-use="{&#34;type&#34;:&#34;Point&#34;,&#34;coordinates&#34;:[-105.110000,55.310000]}" id="NCID0EB5AK" xlink:type="simple">55.31, -105.11</named-content></named-content>) <bold>83</bold> female (Saskatchewan, <named-content xmlns:xlink="http://www.w3.org/1999/xlink" content-type="dwc:verbatimCoordinates" xlink:type="simple"><named-content content-type="geo-json" specific-use="{&#34;type&#34;:&#34;Point&#34;,&#34;coordinates&#34;:[-105.190000,55.270000]}" id="NCID0EL5AK" xlink:type="simple">55.27, -105.19</named-content></named-content>) <bold>84–88</bold><tp:taxon-name><tp:taxon-name-part taxon-name-part-type="genus" reg="Attulus">A.</tp:taxon-name-part> (<tp:taxon-name-part taxon-name-part-type="subgenus" reg="Sitticus">S.</tp:taxon-name-part>) <tp:taxon-name-part taxon-name-part-type="species" reg="pubescens">pubescens</tp:taxon-name-part></tp:taxon-name>: <bold>84</bold> palp (Massachusetts, Milton) <bold>85, 86</bold> ventral view of epigyne, dorsal view of cleared vulva (Massachusetts, Arlington) <bold>87</bold> male (Massachusetts, Cambridge) <bold>88</bold> female (Massachusetts, Cambridge). For other images of <tp:taxon-name><tp:taxon-name-part taxon-name-part-type="genus" reg="Attulus">Attulus</tp:taxon-name-part> (<tp:taxon-name-part taxon-name-part-type="subgenus" reg="Sitticus">Sitticus</tp:taxon-name-part>)</tp:taxon-name>, see Figs <xref ref-type="fig" rid="F4">39–47</xref>.</p></caption><graphic xmlns:xlink="http://www.w3.org/1999/xlink" xlink:href="zookeys-925-001-g007.jpg" position="float" orientation="portrait" xlink:type="simple" id="oo_397989.jpg"><uri content-type="original_file" xlink:type="simple">https://binary.pensoft.net/fig/397989</uri></graphic></fig><fig id="F2" position="float" orientation="portrait"><object-id xmlns:xlink="http://www.w3.org/1999/xlink" content-type="doi" xlink:type="simple">10.3897/zookeys.925.39691.figures15-30</object-id><object-id xmlns:xlink="http://www.w3.org/1999/xlink" content-type="arpha" xlink:type="simple">6625B4FA-B800-5A74-99F5-AF5D5AB62EB8</object-id><label>Figures 15–30.</label><caption><p><tp:taxon-name><tp:taxon-name-part taxon-name-part-type="genus" reg="Attulus">Attulus</tp:taxon-name-part> <tp:taxon-name-part taxon-name-part-type="infraspecific-rank">subgenus</tp:taxon-name-part> <tp:taxon-name-part taxon-name-part-type="subgenus" reg="Attulus">Attulus</tp:taxon-name-part></tp:taxon-name><bold>15–17</bold> male and female <italic><tp:taxon-name><tp:taxon-name-part taxon-name-part-type="genus" reg="Attulus">A.</tp:taxon-name-part> <tp:taxon-name-part taxon-name-part-type="species" reg="distinguendus">distinguendus</tp:taxon-name-part></tp:taxon-name></italic>, Tuva (<named-content xmlns:xlink="http://www.w3.org/1999/xlink" content-type="dwc:verbatimCoordinates" xlink:type="simple"><named-content content-type="geo-json" specific-use="{&#34;type&#34;:&#34;Point&#34;,&#34;coordinates&#34;:[93.142000,50.746000]}" id="NCID0EPGCI" xlink:type="simple">50.746, 93.142</named-content></named-content>) <bold>18–20</bold> male and female <italic><tp:taxon-name><tp:taxon-name-part taxon-name-part-type="genus" reg="Attulus">A.</tp:taxon-name-part> <tp:taxon-name-part taxon-name-part-type="species" reg="mirandus">mirandus</tp:taxon-name-part></tp:taxon-name></italic>, Tuva (50.205, 95.135) <bold>21–23</bold><italic><tp:taxon-name><tp:taxon-name-part taxon-name-part-type="genus" reg="Attulus">A.</tp:taxon-name-part> <tp:taxon-name-part taxon-name-part-type="species" reg="burjaticus">burjaticus</tp:taxon-name-part></tp:taxon-name></italic>: <bold>21</bold> male, Tuva (<named-content xmlns:xlink="http://www.w3.org/1999/xlink" content-type="dwc:verbatimCoordinates" xlink:type="simple"><named-content content-type="geo-json" specific-use="{&#34;type&#34;:&#34;Point&#34;,&#34;coordinates&#34;:[92.990000,50.680000]}" id="NCID0ETHCI" xlink:type="simple">50.68, 92.99</named-content></named-content>) <bold>22</bold> male, Tuva (<named-content xmlns:xlink="http://www.w3.org/1999/xlink" content-type="dwc:verbatimCoordinates" xlink:type="simple"><named-content content-type="geo-json" specific-use="{&#34;type&#34;:&#34;Point&#34;,&#34;coordinates&#34;:[95.135000,50.205000]}" id="NCID0E4HCI" xlink:type="simple">50.205, 95.135</named-content></named-content>) <bold>23</bold> female, Tuva (<named-content xmlns:xlink="http://www.w3.org/1999/xlink" content-type="dwc:verbatimCoordinates" xlink:type="simple"><named-content content-type="geo-json" specific-use="{&#34;type&#34;:&#34;Point&#34;,&#34;coordinates&#34;:[92.990000,50.680000]}" id="NCID0EHICI" xlink:type="simple">50.68, 92.99</named-content></named-content>) <bold>24–26</bold><italic><tp:taxon-name><tp:taxon-name-part taxon-name-part-type="genus" reg="Attulus">A.</tp:taxon-name-part> <tp:taxon-name-part taxon-name-part-type="species" reg="zimmermanni">zimmermanni</tp:taxon-name-part></tp:taxon-name></italic>: <bold>24, 25</bold> male Novosibirsk Oblast (<named-content xmlns:xlink="http://www.w3.org/1999/xlink" content-type="dwc:verbatimCoordinates" xlink:type="simple"><named-content content-type="geo-json" specific-use="{&#34;type&#34;:&#34;Point&#34;,&#34;coordinates&#34;:[77.726000,53.721000]}" id="NCID0E5ICI" xlink:type="simple">53.721, 77.726</named-content></named-content>) <bold>26</bold> female Novosibirsk Oblast (<named-content xmlns:xlink="http://www.w3.org/1999/xlink" content-type="dwc:verbatimCoordinates" xlink:type="simple"><named-content content-type="geo-json" specific-use="{&#34;type&#34;:&#34;Point&#34;,&#34;coordinates&#34;:[77.865000,53.730000]}" id="NCID0EIJCI" xlink:type="simple">53.730, 77.865</named-content></named-content>) <bold>27–30</bold><italic><tp:taxon-name><tp:taxon-name-part taxon-name-part-type="genus" reg="Attulus">A.</tp:taxon-name-part> <tp:taxon-name-part taxon-name-part-type="species" reg="ammophilus">ammophilus</tp:taxon-name-part></tp:taxon-name></italic>: <bold>27</bold> male Tuva (<named-content xmlns:xlink="http://www.w3.org/1999/xlink" content-type="dwc:verbatimCoordinates" xlink:type="simple"><named-content content-type="geo-json" specific-use="{&#34;type&#34;:&#34;Point&#34;,&#34;coordinates&#34;:[92.984400,50.669000]}" id="NCID0E6JCI" xlink:type="simple">50.6690, 92.9844</named-content></named-content>) <bold>28</bold> male Ontario, Oakville <bold>29</bold> female Ontario, Hamilton <bold>30</bold> male British Columbia (<named-content xmlns:xlink="http://www.w3.org/1999/xlink" content-type="dwc:verbatimCoordinates" xlink:type="simple"><named-content content-type="geo-json" specific-use="{&#34;type&#34;:&#34;Point&#34;,&#34;coordinates&#34;:[-119.520000,49.080000]}" id="NCID0ENKCI" xlink:type="simple">49.08, -119.52</named-content></named-content>). For additional images of <italic><tp:taxon-name><tp:taxon-name-part taxon-name-part-type="genus" reg="Attulus">A.</tp:taxon-name-part> <tp:taxon-name-part taxon-name-part-type="species" reg="ammophilus">ammophilus</tp:taxon-name-part></tp:taxon-name></italic>, see Figs <xref ref-type="fig" rid="F7">69–73</xref>. For additional images of <tp:taxon-name><tp:taxon-name-part taxon-name-part-type="genus" reg="Attulus">Attulus</tp:taxon-name-part> (<tp:taxon-name-part taxon-name-part-type="subgenus" reg="Attulus">Attulus</tp:taxon-name-part>)</tp:taxon-name>, see Figs <xref ref-type="fig" rid="F3">31–38</xref>, <xref ref-type="fig" rid="F6">49</xref>–<xref ref-type="fig" rid="F7">73</xref>.</p></caption><graphic xmlns:xlink="http://www.w3.org/1999/xlink" xlink:href="zookeys-925-001-g002.jpg" position="float" orientation="portrait" xlink:type="simple" id="oo_397984.jpg"><uri content-type="original_file" xlink:type="simple">https://binary.pensoft.net/fig/397984</uri></graphic></fig><fig id="F3" position="float" orientation="portrait"><object-id xmlns:xlink="http://www.w3.org/1999/xlink" content-type="doi" xlink:type="simple">10.3897/zookeys.925.39691.figures31-38</object-id><object-id xmlns:xlink="http://www.w3.org/1999/xlink" content-type="arpha" xlink:type="simple">19C2010E-EF13-52C2-989B-7DFC1A4159D9</object-id><label>Figures 31–38.</label><caption><p><tp:taxon-name><tp:taxon-name-part taxon-name-part-type="genus" reg="Attulus">Attulus</tp:taxon-name-part> <tp:taxon-name-part taxon-name-part-type="infraspecific-rank">subgenus</tp:taxon-name-part> <tp:taxon-name-part taxon-name-part-type="subgenus" reg="Attulus">Attulus</tp:taxon-name-part></tp:taxon-name>, continued (<italic><tp:taxon-name><tp:taxon-name-part taxon-name-part-type="genus" reg="Attulus"/><tp:taxon-name-part taxon-name-part-type="species" reg="floricola">floricola</tp:taxon-name-part></tp:taxon-name></italic> group) <bold>31, 32</bold><italic><tp:taxon-name><tp:taxon-name-part taxon-name-part-type="genus" reg="Attulus">Attulus</tp:taxon-name-part> <tp:taxon-name-part taxon-name-part-type="species" reg="sylvestris">sylvestris</tp:taxon-name-part></tp:taxon-name></italic>: <bold>31</bold> male, Ontario, Ottawa <bold>32</bold> male, Maryland, Dorchester Co <bold>33–35</bold><italic><tp:taxon-name><tp:taxon-name-part taxon-name-part-type="genus" reg="Attulus">A.</tp:taxon-name-part> <tp:taxon-name-part taxon-name-part-type="species" reg="floricola">floricola</tp:taxon-name-part></tp:taxon-name></italic>: <bold>33</bold> male, Ontario, Port Cunnington <bold>34</bold> male, Ontario (<named-content xmlns:xlink="http://www.w3.org/1999/xlink" content-type="dwc:verbatimCoordinates" xlink:type="simple"><named-content content-type="geo-json" specific-use="{&#34;type&#34;:&#34;Point&#34;,&#34;coordinates&#34;:[-79.726800,46.930000]}" id="NCID0EBOCI" xlink:type="simple">46.9300, -79.7268</named-content></named-content>) <bold>35</bold> male, Ontario, Gravenhurst <bold>36–38</bold><italic><tp:taxon-name><tp:taxon-name-part taxon-name-part-type="genus" reg="Attulus">A.</tp:taxon-name-part> <tp:taxon-name-part taxon-name-part-type="species" reg="inexpectus">inexpectus</tp:taxon-name-part></tp:taxon-name></italic>: <bold>36, 37</bold> male, Tuva (<named-content xmlns:xlink="http://www.w3.org/1999/xlink" content-type="dwc:verbatimCoordinates" xlink:type="simple"><named-content content-type="geo-json" specific-use="{&#34;type&#34;:&#34;Point&#34;,&#34;coordinates&#34;:[92.984400,50.669000]}" id="NCID0E1OCI" xlink:type="simple">50.6690, 92.9844</named-content></named-content>) <bold>38</bold> female, Tuva (<named-content xmlns:xlink="http://www.w3.org/1999/xlink" content-type="dwc:verbatimCoordinates" xlink:type="simple"><named-content content-type="geo-json" specific-use="{&#34;type&#34;:&#34;Point&#34;,&#34;coordinates&#34;:[94.495000,51.316000]}" id="NCID0EEPCI" xlink:type="simple">51.316, 94.495</named-content></named-content>). For additional images of the <italic><tp:taxon-name><tp:taxon-name-part taxon-name-part-type="genus" reg="Attulus"/><tp:taxon-name-part taxon-name-part-type="species" reg="floricola">floricola</tp:taxon-name-part></tp:taxon-name></italic> group, see Figs <xref ref-type="fig" rid="F6">49–58</xref>.</p></caption><graphic xmlns:xlink="http://www.w3.org/1999/xlink" xlink:href="zookeys-925-001-g003.jpg" position="float" orientation="portrait" xlink:type="simple" id="oo_397985.jpg"><uri content-type="original_file" xlink:type="simple">https://binary.pensoft.net/fig/397985</uri></graphic></fig></tp:treatment-sec><ref-list><ref id="B29"><mixed-citation xmlns:xlink="http://www.w3.org/1999/xlink" xlink:type="simple"><person-group><name name-style="western"><surname>Logunov</surname><given-names>DV</given-names></name></person-group> (<year>2004</year>) <article-title>Notes on new and poorly known Palaearctic species of the genera <italic><tp:taxon-name><tp:taxon-name-part taxon-name-part-type="genus">Neon</tp:taxon-name-part></tp:taxon-name></italic>, <italic><tp:taxon-name><tp:taxon-name-part taxon-name-part-type="genus">Sitticus</tp:taxon-name-part></tp:taxon-name></italic> and <italic><tp:taxon-name><tp:taxon-name-part taxon-name-part-type="genus">Synageles</tp:taxon-name-part></tp:taxon-name></italic> (<tp:taxon-name><tp:taxon-name-part taxon-name-part-type="order">Araneae</tp:taxon-name-part></tp:taxon-name>: <tp:taxon-name><tp:taxon-name-part taxon-name-part-type="family">Salticidae</tp:taxon-name-part></tp:taxon-name>).</article-title><source>Bulletin of the British Arachnological Society</source><volume>13</volume>: <fpage>33</fpage>–<lpage>40</lpage>.</mixed-citation></ref></ref-list></tp:taxon-treatment>
