# Supplementary material for: Sitticine jumping spiders: phylogeny, classification, and chromosomes (Araneae, Salticidae, Sitticini)
Source: Zookeys. 2020 Apr 8;925:1–54. doi: 10.3897/zookeys.925.39691 (PMC7160194; doi:10.3897/zookeys.925.39691)
Supplement: XML Treatment for Attulus (Sitticus) finschi [file zookeys.925.39691-treatment7.xml]

<!DOCTYPE tp:taxon-treatment
  PUBLIC "-//TaxonX//DTD Taxonomic Treatment Publishing DTD v0 20100105//EN" "tax-treatment-NSO.dtd">
<tp:taxon-treatment xmlns:tp="http://www.plazi.org/taxpub"><tp:treatment-meta><kwd-group><label>Taxon classification</label><kwd><named-content xmlns:xlink="http://www.w3.org/1999/xlink" content-type="kingdom">Animalia</named-content></kwd><kwd><named-content xmlns:xlink="http://www.w3.org/1999/xlink" content-type="order">Araneae</named-content></kwd><kwd><named-content xmlns:xlink="http://www.w3.org/1999/xlink" content-type="family">Salticidae</named-content></kwd></kwd-group><mixed-citation publication-type="journal"><person-group><name><surname>Maddison</surname><given-names>Wayne P.</given-names></name><name><surname>Maddison</surname><given-names>David R.</given-names></name><name><surname>Derkarabetian</surname><given-names>Shahan</given-names></name><name><surname>Hedin</surname><given-names>Marshal</given-names></name></person-group><article-title>Sitticine jumping spiders: phylogeny, classification, and chromosomes (<tp:taxon-name><tp:taxon-name-part taxon-name-part-type="order">Araneae</tp:taxon-name-part></tp:taxon-name>, <tp:taxon-name><tp:taxon-name-part taxon-name-part-type="family">Salticidae</tp:taxon-name-part></tp:taxon-name>, <tp:taxon-name><tp:taxon-name-part taxon-name-part-type="tribe">Sitticini</tp:taxon-name-part></tp:taxon-name>)</article-title><source>Zookeys</source><day>08</day><month>4</month><year>2020</year><volume>925</volume><fpage>1</fpage><lpage>54</lpage><pub-id pub-id-type="doi">10.3897/zookeys.925.39691</pub-id></mixed-citation></tp:treatment-meta><tp:nomenclature><tp:taxon-name><object-id xmlns:xlink="http://www.w3.org/1999/xlink" content-type="arpha" xlink:type="simple">A6B6535C-374E-5678-A043-46B18B092BA8</object-id>
                    <tp:taxon-name-part taxon-name-part-type="genus" reg="Attulus">Attulus</tp:taxon-name-part> (<tp:taxon-name-part taxon-name-part-type="subgenus" reg="Sitticus">Sitticus</tp:taxon-name-part>) <tp:taxon-name-part taxon-name-part-type="species" reg="finschi">finschi</tp:taxon-name-part></tp:taxon-name><tp:taxon-authority>(L. Koch, 1879)</tp:taxon-authority><xref ref-type="fig" rid="F4">Figures 41</xref><xref ref-type="fig" rid="F4">, 42</xref><xref ref-type="fig" rid="F7">, 79–83</xref><tp:nomenclature-citation-list><tp:nomenclature-citation><tp:taxon-name>
                        <tp:taxon-name-part taxon-name-part-type="genus" reg="Attus">Attus</tp:taxon-name-part> <tp:taxon-name-part taxon-name-part-type="species" reg="finschii">finschii</tp:taxon-name-part></tp:taxon-name><comment>L. Koch, 1879</comment></tp:nomenclature-citation><tp:nomenclature-citation><tp:taxon-name>
                        <tp:taxon-name-part taxon-name-part-type="genus" reg="Euophrys">Euophrys</tp:taxon-name-part> <tp:taxon-name-part taxon-name-part-type="species" reg="cruciatus">cruciatus</tp:taxon-name-part></tp:taxon-name><comment>Emerton, 1891</comment></tp:nomenclature-citation></tp:nomenclature-citation-list></tp:nomenclature><tp:treatment-sec sec-type="remarks" id="SECID0EWQAK"><title>Remarks.</title><p>The natty contrasting black-and-white markings distinguish <italic><tp:taxon-name><tp:taxon-name-part taxon-name-part-type="genus" reg="Attulus">Attulus</tp:taxon-name-part> <tp:taxon-name-part taxon-name-part-type="species" reg="finschi">finschi</tp:taxon-name-part></tp:taxon-name></italic> from the closely related <italic><tp:taxon-name><tp:taxon-name-part taxon-name-part-type="genus" reg="Attulus">A.</tp:taxon-name-part> <tp:taxon-name-part taxon-name-part-type="species" reg="fasciger">fasciger</tp:taxon-name-part></tp:taxon-name></italic>. <italic><tp:taxon-name><tp:taxon-name-part taxon-name-part-type="genus" reg="Attulus">Attulus</tp:taxon-name-part> <tp:taxon-name-part taxon-name-part-type="species" reg="finschi">finschi</tp:taxon-name-part></tp:taxon-name></italic> is the only <italic><tp:taxon-name><tp:taxon-name-part taxon-name-part-type="genus" reg="Sitticus">Sitticus</tp:taxon-name-part></tp:taxon-name></italic> that has likely been in the Americas for thousands of years; it also lives in Siberia. It is found in boreal habitats on tree trunks.</p></tp:treatment-sec><tp:treatment-sec sec-type="material" id="SECID0EESAK"><title>Material examined</title><p>(all <abbrev xmlns:xlink="http://www.w3.org/1999/xlink" content-type="institution" xlink:title="Spencer Entomological Collection of the Beaty Biodiversity Museum" id="ABBRID0EKSAK" xlink:type="simple">UBC-SEM</abbrev>): Canada: Saskatchewan: <named-content xmlns:xlink="http://www.w3.org/1999/xlink" content-type="dwc:verbatimCoordinates" xlink:type="simple"><named-content content-type="geo-json" specific-use="{&#34;type&#34;:&#34;Point&#34;,&#34;coordinates&#34;:[-105.110000,55.310000]}" id="NCID0ESSAK" xlink:type="simple">55.31, -105.11</named-content></named-content> (1 male, 1 female), <named-content xmlns:xlink="http://www.w3.org/1999/xlink" content-type="dwc:verbatimCoordinates" xlink:type="simple"><named-content content-type="geo-json" specific-use="{&#34;type&#34;:&#34;Point&#34;,&#34;coordinates&#34;:[-105.190000,55.270000]}" id="NCID0E1SAK" xlink:type="simple">55.27, -105.19</named-content></named-content> (1 female); Ontario: Wawa (1 male), Nipigon (1 female), <named-content xmlns:xlink="http://www.w3.org/1999/xlink" content-type="dwc:verbatimCoordinates" xlink:type="simple"><named-content content-type="geo-json" specific-use="{&#34;type&#34;:&#34;Point&#34;,&#34;coordinates&#34;:[-80.944600,48.914300]}" id="NCID0ECTAK" xlink:type="simple">48.9143, -80.9446</named-content></named-content> (2 females); New Brunswick: Doaktown (1 male).</p></tp:treatment-sec><tp:treatment-sec><!--Section generated to contain objects referenced in tp:taxon-treatment.--><fig id="F4" position="float" orientation="portrait"><object-id xmlns:xlink="http://www.w3.org/1999/xlink" content-type="doi" xlink:type="simple">10.3897/zookeys.925.39691.figures39-47</object-id><object-id xmlns:xlink="http://www.w3.org/1999/xlink" content-type="arpha" xlink:type="simple">9CC9AAF6-3BDB-5FC4-A990-2E5BADEBB6C8</object-id><label>Figures 39–47.</label><caption><p><tp:taxon-name><tp:taxon-name-part taxon-name-part-type="genus" reg="Attulus">Attulus</tp:taxon-name-part> <tp:taxon-name-part taxon-name-part-type="infraspecific-rank">subgenus</tp:taxon-name-part> <tp:taxon-name-part taxon-name-part-type="subgenus" reg="Sitticus">Sitticus</tp:taxon-name-part></tp:taxon-name><bold>39, 40</bold><italic><tp:taxon-name><tp:taxon-name-part taxon-name-part-type="genus" reg="Attulus">A.</tp:taxon-name-part> <tp:taxon-name-part taxon-name-part-type="species" reg="fasciger">fasciger</tp:taxon-name-part></tp:taxon-name></italic>, male, Ontario (<named-content xmlns:xlink="http://www.w3.org/1999/xlink" content-type="dwc:verbatimCoordinates" xlink:type="simple"><named-content content-type="geo-json" specific-use="{&#34;type&#34;:&#34;Point&#34;,&#34;coordinates&#34;:[-79.759300,43.350800]}" id="NCID0ENEAK" xlink:type="simple">43.3508, -79.7593</named-content></named-content>) <bold>41, 42</bold><italic><tp:taxon-name><tp:taxon-name-part taxon-name-part-type="genus" reg="Attulus">A.</tp:taxon-name-part> <tp:taxon-name-part taxon-name-part-type="species" reg="finschi">finschi</tp:taxon-name-part></tp:taxon-name></italic>: <bold>41</bold> male, Saskatchewan (<named-content xmlns:xlink="http://www.w3.org/1999/xlink" content-type="dwc:verbatimCoordinates" xlink:type="simple"><named-content content-type="geo-json" specific-use="{&#34;type&#34;:&#34;Point&#34;,&#34;coordinates&#34;:[-105.110000,55.310000]}" id="NCID0EEFAK" xlink:type="simple">55.31, -105.11</named-content></named-content>) <bold>42</bold> male body, Ontario, 4 miles S of Wawa <bold>44, 45</bold><italic><tp:taxon-name><tp:taxon-name-part taxon-name-part-type="genus" reg="Attulus">A.</tp:taxon-name-part> <tp:taxon-name-part taxon-name-part-type="species" reg="terebratus">terebratus</tp:taxon-name-part></tp:taxon-name></italic>: <bold>44</bold> male, Novosibirsk Oblast (<named-content xmlns:xlink="http://www.w3.org/1999/xlink" content-type="dwc:verbatimCoordinates" xlink:type="simple"><named-content content-type="geo-json" specific-use="{&#34;type&#34;:&#34;Point&#34;,&#34;coordinates&#34;:[77.865000,53.730000]}" id="NCID0E4FAK" xlink:type="simple">53.730, 77.865</named-content></named-content>) <bold>45</bold> female, Novosibirsk <bold>46, 47</bold><italic><tp:taxon-name><tp:taxon-name-part taxon-name-part-type="genus" reg="Attulus">A.</tp:taxon-name-part> <tp:taxon-name-part taxon-name-part-type="species" reg="relictarius">relictarius</tp:taxon-name-part></tp:taxon-name></italic> male, Stavropol Krai, (<named-content xmlns:xlink="http://www.w3.org/1999/xlink" content-type="dwc:verbatimCoordinates" xlink:type="simple"><named-content content-type="geo-json" specific-use="{&#34;type&#34;:&#34;Point&#34;,&#34;coordinates&#34;:[42.700000,43.880000]}" id="NCID0EUGAK" xlink:type="simple">43.88, 42.70</named-content></named-content>). For additional images of <tp:taxon-name><tp:taxon-name-part taxon-name-part-type="genus" reg="Attulus">Attulus</tp:taxon-name-part> (<tp:taxon-name-part taxon-name-part-type="subgenus" reg="Sitticus">Sitticus</tp:taxon-name-part>)</tp:taxon-name>, see Figs <xref ref-type="fig" rid="F7">74–88</xref>.</p></caption><graphic xmlns:xlink="http://www.w3.org/1999/xlink" xlink:href="zookeys-925-001-g004.jpg" position="float" orientation="portrait" xlink:type="simple" id="oo_397986.jpg"><uri content-type="original_file" xlink:type="simple">https://binary.pensoft.net/fig/397986</uri></graphic></fig><fig id="F7" position="float" orientation="portrait"><object-id xmlns:xlink="http://www.w3.org/1999/xlink" content-type="doi" xlink:type="simple">10.3897/zookeys.925.39691.figures69-88</object-id><object-id xmlns:xlink="http://www.w3.org/1999/xlink" content-type="arpha" xlink:type="simple">E08E1605-175A-598B-9961-759595ACCC48</object-id><label>Figures 69–88.</label><caption><p>Sitticines of Canada: <italic><tp:taxon-name><tp:taxon-name-part taxon-name-part-type="genus" reg="Attulus">Attulus</tp:taxon-name-part></tp:taxon-name></italic>, continued <bold>69–73</bold><tp:taxon-name><tp:taxon-name-part taxon-name-part-type="genus" reg="Attulus">Attulus</tp:taxon-name-part> (<tp:taxon-name-part taxon-name-part-type="subgenus" reg="Attulus">Attulus</tp:taxon-name-part>) <tp:taxon-name-part taxon-name-part-type="species" reg="ammophilus">ammophilus</tp:taxon-name-part></tp:taxon-name>: <bold>69</bold>palp (Ontario, Oakville) <bold>70, 71</bold> ventral view of epigyne, dorsal view of cleared vulva (Ontario, Hamilton) <bold>72</bold> male (British Columbia, <named-content xmlns:xlink="http://www.w3.org/1999/xlink" content-type="dwc:verbatimCoordinates" xlink:type="simple"><named-content content-type="geo-json" specific-use="{&#34;type&#34;:&#34;Point&#34;,&#34;coordinates&#34;:[-119.520000,49.080000]}" id="NCID0ER2AK" xlink:type="simple">49.08, -119.52</named-content></named-content>) <bold>73</bold> female (British Columbia, <named-content xmlns:xlink="http://www.w3.org/1999/xlink" content-type="dwc:verbatimCoordinates" xlink:type="simple"><named-content content-type="geo-json" specific-use="{&#34;type&#34;:&#34;Point&#34;,&#34;coordinates&#34;:[-119.520000,49.080000]}" id="NCID0E22AK" xlink:type="simple">49.08, -119.52</named-content></named-content>) <bold>74–78</bold><tp:taxon-name><tp:taxon-name-part taxon-name-part-type="genus" reg="Attulus">A.</tp:taxon-name-part> (<tp:taxon-name-part taxon-name-part-type="subgenus" reg="Sitticus">Sitticus</tp:taxon-name-part>) <tp:taxon-name-part taxon-name-part-type="species" reg="fasciger">fasciger</tp:taxon-name-part></tp:taxon-name> (Ontario, <named-content xmlns:xlink="http://www.w3.org/1999/xlink" content-type="dwc:verbatimCoordinates" xlink:type="simple"><named-content content-type="geo-json" specific-use="{&#34;type&#34;:&#34;Point&#34;,&#34;coordinates&#34;:[-79.759300,43.350800]}" id="NCID0ET3AK" xlink:type="simple">43.3508, -79.7593</named-content></named-content>): <bold>74</bold> palp <bold>75, 76</bold> ventral view of epigyne, dorsal view of cleared vulva <bold>77</bold> male <bold>78</bold> female <bold>79–83</bold><tp:taxon-name><tp:taxon-name-part taxon-name-part-type="genus" reg="Attulus">A.</tp:taxon-name-part> (<tp:taxon-name-part taxon-name-part-type="subgenus" reg="Sitticus">S.</tp:taxon-name-part>) <tp:taxon-name-part taxon-name-part-type="species" reg="finschi">finschi</tp:taxon-name-part></tp:taxon-name>: <bold>79</bold> palp (Ontario, Wawa) <bold>80, 81</bold> ventral view of epigyne, dorsal view of cleared vulva (Saskatchewan, <named-content xmlns:xlink="http://www.w3.org/1999/xlink" content-type="dwc:verbatimCoordinates" xlink:type="simple"><named-content content-type="geo-json" specific-use="{&#34;type&#34;:&#34;Point&#34;,&#34;coordinates&#34;:[-105.110000,55.310000]}" id="NCID0EX4AK" xlink:type="simple">55.31, -105.11</named-content></named-content>) <bold>82</bold> male (Saskatchewan, <named-content xmlns:xlink="http://www.w3.org/1999/xlink" content-type="dwc:verbatimCoordinates" xlink:type="simple"><named-content content-type="geo-json" specific-use="{&#34;type&#34;:&#34;Point&#34;,&#34;coordinates&#34;:[-105.110000,55.310000]}" id="NCID0EB5AK" xlink:type="simple">55.31, -105.11</named-content></named-content>) <bold>83</bold> female (Saskatchewan, <named-content xmlns:xlink="http://www.w3.org/1999/xlink" content-type="dwc:verbatimCoordinates" xlink:type="simple"><named-content content-type="geo-json" specific-use="{&#34;type&#34;:&#34;Point&#34;,&#34;coordinates&#34;:[-105.190000,55.270000]}" id="NCID0EL5AK" xlink:type="simple">55.27, -105.19</named-content></named-content>) <bold>84–88</bold><tp:taxon-name><tp:taxon-name-part taxon-name-part-type="genus" reg="Attulus">A.</tp:taxon-name-part> (<tp:taxon-name-part taxon-name-part-type="subgenus" reg="Sitticus">S.</tp:taxon-name-part>) <tp:taxon-name-part taxon-name-part-type="species" reg="pubescens">pubescens</tp:taxon-name-part></tp:taxon-name>: <bold>84</bold> palp (Massachusetts, Milton) <bold>85, 86</bold> ventral view of epigyne, dorsal view of cleared vulva (Massachusetts, Arlington) <bold>87</bold> male (Massachusetts, Cambridge) <bold>88</bold> female (Massachusetts, Cambridge). For other images of <tp:taxon-name><tp:taxon-name-part taxon-name-part-type="genus" reg="Attulus">Attulus</tp:taxon-name-part> (<tp:taxon-name-part taxon-name-part-type="subgenus" reg="Sitticus">Sitticus</tp:taxon-name-part>)</tp:taxon-name>, see Figs <xref ref-type="fig" rid="F4">39–47</xref>.</p></caption><graphic xmlns:xlink="http://www.w3.org/1999/xlink" xlink:href="zookeys-925-001-g007.jpg" position="float" orientation="portrait" xlink:type="simple" id="oo_397989.jpg"><uri content-type="original_file" xlink:type="simple">https://binary.pensoft.net/fig/397989</uri></graphic></fig></tp:treatment-sec></tp:taxon-treatment>
