# Supplementary material for: Sitticine jumping spiders: phylogeny, classification, and chromosomes (Araneae, Salticidae, Sitticini)
Source: Zookeys. 2020 Apr 8;925:1–54. doi: 10.3897/zookeys.925.39691 (PMC7160194; doi:10.3897/zookeys.925.39691)
Supplement: XML Treatment for Attinella concolor [file zookeys.925.39691-treatment10.xml]

<!DOCTYPE tp:taxon-treatment
  PUBLIC "-//TaxonX//DTD Taxonomic Treatment Publishing DTD v0 20100105//EN" "tax-treatment-NSO.dtd">
<tp:taxon-treatment xmlns:tp="http://www.plazi.org/taxpub"><tp:treatment-meta><kwd-group><label>Taxon classification</label><kwd><named-content xmlns:xlink="http://www.w3.org/1999/xlink" content-type="kingdom">Animalia</named-content></kwd><kwd><named-content xmlns:xlink="http://www.w3.org/1999/xlink" content-type="order">Araneae</named-content></kwd><kwd><named-content xmlns:xlink="http://www.w3.org/1999/xlink" content-type="family">Salticidae</named-content></kwd></kwd-group><mixed-citation publication-type="journal"><person-group><name><surname>Maddison</surname><given-names>Wayne P.</given-names></name><name><surname>Maddison</surname><given-names>David R.</given-names></name><name><surname>Derkarabetian</surname><given-names>Shahan</given-names></name><name><surname>Hedin</surname><given-names>Marshal</given-names></name></person-group><article-title>Sitticine jumping spiders: phylogeny, classification, and chromosomes (<tp:taxon-name><tp:taxon-name-part taxon-name-part-type="order">Araneae</tp:taxon-name-part></tp:taxon-name>, <tp:taxon-name><tp:taxon-name-part taxon-name-part-type="family">Salticidae</tp:taxon-name-part></tp:taxon-name>, <tp:taxon-name><tp:taxon-name-part taxon-name-part-type="tribe">Sitticini</tp:taxon-name-part></tp:taxon-name>)</article-title><source>Zookeys</source><day>08</day><month>4</month><year>2020</year><volume>925</volume><fpage>1</fpage><lpage>54</lpage><pub-id pub-id-type="doi">10.3897/zookeys.925.39691</pub-id></mixed-citation></tp:treatment-meta><tp:nomenclature><tp:taxon-name><object-id xmlns:xlink="http://www.w3.org/1999/xlink" content-type="arpha" xlink:type="simple">17D19A81-6E3D-5A0F-96B9-320243AB7029</object-id>
                  <tp:taxon-name-part taxon-name-part-type="genus" reg="Attinella">Attinella</tp:taxon-name-part>
                  <tp:taxon-name-part taxon-name-part-type="species" reg="concolor">concolor</tp:taxon-name-part>
                </tp:taxon-name><tp:taxon-authority>(Banks, 1895)</tp:taxon-authority><xref ref-type="fig" rid="F8">Figures 89–93</xref><tp:nomenclature-citation-list><tp:nomenclature-citation><tp:taxon-name>
                      <tp:taxon-name-part taxon-name-part-type="genus" reg="Attus">Attus</tp:taxon-name-part> <tp:taxon-name-part taxon-name-part-type="species" reg="concolor">concolor</tp:taxon-name-part></tp:taxon-name><comment>Banks, 1895 (holotype examined; see <xref ref-type="bibr" rid="B36">Maddison 1996</xref>: 270)</comment></tp:nomenclature-citation><tp:nomenclature-citation><tp:taxon-name>
                      <tp:taxon-name-part taxon-name-part-type="genus" reg="Sittacus">Sittacus</tp:taxon-name-part> <tp:taxon-name-part taxon-name-part-type="species" reg="cursor">cursor</tp:taxon-name-part></tp:taxon-name><comment>Barrows, 1919, synonymy restored</comment></tp:nomenclature-citation><tp:nomenclature-citation><tp:taxon-name>
                      <tp:taxon-name-part taxon-name-part-type="genus" reg="Sitticus">Sitticus</tp:taxon-name-part> <tp:taxon-name-part taxon-name-part-type="species" reg="floridanus">floridanus</tp:taxon-name-part></tp:taxon-name><comment>Gertsch &amp; Mulaik, 1936</comment></tp:nomenclature-citation></tp:nomenclature-citation-list></tp:nomenclature><tp:treatment-sec sec-type="remarks" id="SECID0EH6BK"><title>Remarks.</title><p>A small unmarked leaf litter species, known best from the southeastern United States, but recently reported from Canada in the BOLD barcode database (Ratnasingam and Hebert 2007, 2013), from the extreme southern point in Ontario (Point Pelee National Park, specimens PPELE142-11, PPELE183-11, CNPPE2332-12, PPELE666-11, PPELE644-11).</p><p>Prószyński (2017a) rejected <xref ref-type="bibr" rid="B36">Maddison’s (1996)</xref> synonymy of <italic><tp:taxon-name><tp:taxon-name-part taxon-name-part-type="genus" reg="Sittacus"/><tp:taxon-name-part taxon-name-part-type="species" reg="cursor">cursor</tp:taxon-name-part></tp:taxon-name></italic> with <italic><tp:taxon-name><tp:taxon-name-part taxon-name-part-type="genus" reg="Attulus"/><tp:taxon-name-part taxon-name-part-type="species" reg="concolor">concolor</tp:taxon-name-part></tp:taxon-name></italic> on the basis of “lack of documentation”, an extra specimen inside the type vial, and the fact that it was published in a revision of <italic><tp:taxon-name><tp:taxon-name-part taxon-name-part-type="genus" reg="Pelegrina">Pelegrina</tp:taxon-name-part></tp:taxon-name></italic>. However, <xref ref-type="bibr" rid="B36">Maddison (1996)</xref> indicated clearly the evidence that identified the holotype within the vial (by its location, labeling, and match to Banks’s description), and the features that matched the specimen to <italic><tp:taxon-name><tp:taxon-name-part taxon-name-part-type="genus" reg="Sittacus">Sittacus</tp:taxon-name-part> <tp:taxon-name-part taxon-name-part-type="species" reg="cursor">cursor</tp:taxon-name-part></tp:taxon-name></italic> Barrows; that the nomenclatural act was published in a revision of a different salticid genus has no bearing on the validity of the act. Maddison’s synonymy, therefore, is reaffirmed here as valid.</p></tp:treatment-sec><tp:treatment-sec sec-type="material" id="SECID0E3ACK"><title>Material examined.</title><p>U.S.A.: Florida: Gainesville (1 male, 1 female, <abbrev xmlns:xlink="http://www.w3.org/1999/xlink" content-type="institution" xlink:title="Spencer Entomological Collection of the Beaty Biodiversity Museum" id="ABBRID0ECBCK" xlink:type="simple">UBC-SEM</abbrev>).</p><fig id="F8" position="float" orientation="portrait"><object-id xmlns:xlink="http://www.w3.org/1999/xlink" content-type="doi" xlink:type="simple">10.3897/zookeys.925.39691.figures89-103</object-id><object-id xmlns:xlink="http://www.w3.org/1999/xlink" content-type="arpha" xlink:type="simple">92885C54-AC41-5963-865A-5B9161A74C1E</object-id><label>Figures 89–103.</label><caption><p>Sitticines of Canada: the <italic><tp:taxon-name><tp:taxon-name-part taxon-name-part-type="genus" reg="Jollas">Jollas</tp:taxon-name-part></tp:taxon-name></italic>-<italic><tp:taxon-name><tp:taxon-name-part taxon-name-part-type="genus" reg="Tomis">Tomis</tp:taxon-name-part></tp:taxon-name></italic> clade, represented by the genera <italic><tp:taxon-name><tp:taxon-name-part taxon-name-part-type="genus" reg="Attinella">Attinella</tp:taxon-name-part></tp:taxon-name></italic> and <italic><tp:taxon-name><tp:taxon-name-part taxon-name-part-type="genus" reg="Sittisax">Sittisax</tp:taxon-name-part></tp:taxon-name></italic><bold>89–93</bold><italic><tp:taxon-name><tp:taxon-name-part taxon-name-part-type="genus" reg="Attinella">Attinella</tp:taxon-name-part> <tp:taxon-name-part taxon-name-part-type="species" reg="concolor">concolor</tp:taxon-name-part></tp:taxon-name></italic>: <bold>89</bold> palp (Florida, Gainesville) <bold>90, 91</bold> ventral view of epigyne, dorsal view of cleared vulva (Florida, Gainesville) <bold>92</bold> male (Texas, <named-content xmlns:xlink="http://www.w3.org/1999/xlink" content-type="dwc:verbatimCoordinates" xlink:type="simple"><named-content content-type="geo-json" specific-use="{&#34;type&#34;:&#34;Point&#34;,&#34;coordinates&#34;:[-97.250000,30.100000]}" id="NCID0EBDCK" xlink:type="simple">30.10, -97.25</named-content></named-content>) <bold>93</bold> female (Texas, <named-content xmlns:xlink="http://www.w3.org/1999/xlink" content-type="dwc:verbatimCoordinates" xlink:type="simple"><named-content content-type="geo-json" specific-use="{&#34;type&#34;:&#34;Point&#34;,&#34;coordinates&#34;:[-97.250000,30.100000]}" id="NCID0ELDCK" xlink:type="simple">30.10, -97.25</named-content></named-content>) <bold>94–98</bold><italic><tp:taxon-name><tp:taxon-name-part taxon-name-part-type="genus" reg="Attinella">Attinella</tp:taxon-name-part> <tp:taxon-name-part taxon-name-part-type="species" reg="dorsata">dorsata</tp:taxon-name-part></tp:taxon-name></italic>: <bold>94</bold> palp (California, San Diego County) <bold>95, 96</bold> ventral view of epigyne, dorsal view of cleared vulva (British Columbia, Nanaimo) <bold>97</bold> male (California, Siskiyou County) <bold>98</bold> female (British Columbia, <named-content xmlns:xlink="http://www.w3.org/1999/xlink" content-type="dwc:verbatimCoordinates" xlink:type="simple"><named-content content-type="geo-json" specific-use="{&#34;type&#34;:&#34;Point&#34;,&#34;coordinates&#34;:[-123.379000,48.870000]}" id="NCID0EIECK" xlink:type="simple">48.870, -123.379</named-content></named-content>) <bold>99–103</bold><italic><tp:taxon-name><tp:taxon-name-part taxon-name-part-type="genus" reg="Sittisax">Sittisax</tp:taxon-name-part> <tp:taxon-name-part taxon-name-part-type="species" reg="ranieri">ranieri</tp:taxon-name-part></tp:taxon-name></italic>: <bold>99</bold> palp (Northwest Territories, Tuktoyaktuk) <bold>100, 101</bold> ventral view of epigyne, dorsal view of cleared vulva (Nunavut, Baffin Island) <bold>102</bold> male (Saskatchewan, <named-content xmlns:xlink="http://www.w3.org/1999/xlink" content-type="dwc:verbatimCoordinates" xlink:type="simple"><named-content content-type="geo-json" specific-use="{&#34;type&#34;:&#34;Point&#34;,&#34;coordinates&#34;:[-105.190000,55.270000]}" id="NCID0EDFCK" xlink:type="simple">55.27, -105.19</named-content></named-content>) <bold>103</bold> female (Ontario, Old Woman Bay).</p></caption><graphic xmlns:xlink="http://www.w3.org/1999/xlink" xlink:href="zookeys-925-001-g008.jpg" position="float" orientation="portrait" xlink:type="simple" id="oo_397990.jpg"><uri content-type="original_file" xlink:type="simple">https://binary.pensoft.net/fig/397990</uri></graphic></fig><fig id="F9" position="float" orientation="portrait"><object-id xmlns:xlink="http://www.w3.org/1999/xlink" content-type="doi" xlink:type="simple">10.3897/zookeys.925.39691.figure104</object-id><object-id xmlns:xlink="http://www.w3.org/1999/xlink" content-type="arpha" xlink:type="simple">DFA09DB5-0E32-521F-BD32-DB1662F32376</object-id><label>Figure 104.</label><caption><p>Relationships among <italic><tp:taxon-name><tp:taxon-name-part taxon-name-part-type="genus" reg="Attulus">Attulus</tp:taxon-name-part> <tp:taxon-name-part taxon-name-part-type="species" reg="floricola">floricola</tp:taxon-name-part></tp:taxon-name></italic> mitochondrial COI sequences in the context of the <italic><tp:taxon-name><tp:taxon-name-part taxon-name-part-type="genus" reg="Attulus"/><tp:taxon-name-part taxon-name-part-type="species" reg="floricola">floricola</tp:taxon-name-part></tp:taxon-name></italic> group. Specimens in bold had their relationships constrained by the <abbrev xmlns:xlink="http://www.w3.org/1999/xlink" xlink:title="Ultra-Conserved Element" id="ABBRID0EMGCK" xlink:type="simple">UCE</abbrev> phylogeny of Fig. <xref ref-type="fig" rid="F5">48</xref>; not shown are the relationships outside the <italic><tp:taxon-name><tp:taxon-name-part taxon-name-part-type="genus" reg="Attulus"/><tp:taxon-name-part taxon-name-part-type="species" reg="floricola">floricola</tp:taxon-name-part></tp:taxon-name></italic> group, which are fixed to match the <abbrev xmlns:xlink="http://www.w3.org/1999/xlink" xlink:title="Ultra-Conserved Element" id="ABBRID0E5GCK" xlink:type="simple">UCE</abbrev> phylogeny. The placement of non-bold specimens on this constrained skeletal tree was inferred by maximum likelihood (RAxML, codon positions as separate partitions).</p></caption><graphic xmlns:xlink="http://www.w3.org/1999/xlink" xlink:href="zookeys-925-001-g009.jpg" position="float" orientation="portrait" xlink:type="simple" id="oo_397991.jpg"><uri content-type="original_file" xlink:type="simple">https://binary.pensoft.net/fig/397991</uri></graphic></fig></tp:treatment-sec><tp:treatment-sec><!--Section generated to contain objects referenced in tp:taxon-treatment.--><fig id="F5" position="float" orientation="portrait"><object-id xmlns:xlink="http://www.w3.org/1999/xlink" content-type="doi" xlink:type="simple">10.3897/zookeys.925.39691.figure48</object-id><object-id xmlns:xlink="http://www.w3.org/1999/xlink" content-type="arpha" xlink:type="simple">472872EC-A2AC-5058-A9AD-2B67FA0C9F5D</object-id><label>Figure 48.</label><caption><p>Maximum likelihood phylogeny from 757 concatenated <abbrev xmlns:xlink="http://www.w3.org/1999/xlink" xlink:title="Ultra-Conserved Element" id="ABBRID0EVHAK" xlink:type="simple">UCE</abbrev> loci (average 113231 base pairs/taxon) analyzed primarily for the 23 Core Taxa in black (IQ-TREE, partitioned by locus). Topology is identical in unpartitioned analyses, with nearly identical branch lengths. Bootstrap percentage values from 1000 replicates shown for each clade. Where two numbers are shown, the first is the bootstrap percentage for the partitioned analysis, the second for the unpartitioned analysis. Where one number is shown, both analyses yielded the same percentage. An analysis of the All Taxa dataset, including the weakly-sequenced taxa in grey, yielded the same topology.</p></caption><graphic xmlns:xlink="http://www.w3.org/1999/xlink" xlink:href="zookeys-925-001-g005.jpg" position="float" orientation="portrait" xlink:type="simple" id="oo_397987.jpg"><uri content-type="original_file" xlink:type="simple">https://binary.pensoft.net/fig/397987</uri></graphic></fig></tp:treatment-sec><ref-list><ref id="B36"><mixed-citation xmlns:xlink="http://www.w3.org/1999/xlink" xlink:type="simple"><person-group><name name-style="western"><surname>Maddison</surname><given-names>WP</given-names></name></person-group> (<year>1996</year>) <article-title><italic><tp:taxon-name><tp:taxon-name-part taxon-name-part-type="genus">Pelegrina</tp:taxon-name-part></tp:taxon-name></italic> Franganillo and other jumping spiders formely placed in the genus <italic><tp:taxon-name><tp:taxon-name-part taxon-name-part-type="genus">Metaphidippus</tp:taxon-name-part></tp:taxon-name></italic> (<tp:taxon-name><tp:taxon-name-part taxon-name-part-type="order">Araneae</tp:taxon-name-part></tp:taxon-name>: <tp:taxon-name><tp:taxon-name-part taxon-name-part-type="family">Salticidae</tp:taxon-name-part></tp:taxon-name>).</article-title><source>Bulletin of the Museum of Comparative Zoology</source><volume>154</volume>: <fpage>215</fpage>–<lpage>368</lpage>.</mixed-citation></ref></ref-list></tp:taxon-treatment>
