# Supplementary material for: Sitticine jumping spiders: phylogeny, classification, and chromosomes (Araneae, Salticidae, Sitticini)
Source: Zookeys. 2020 Apr 8;925:1–54. doi: 10.3897/zookeys.925.39691 (PMC7160194; doi:10.3897/zookeys.925.39691)
Supplement: XML Treatment for Attinella dorsata [file zookeys.925.39691-treatment11.xml]

<!DOCTYPE tp:taxon-treatment
  PUBLIC "-//TaxonX//DTD Taxonomic Treatment Publishing DTD v0 20100105//EN" "tax-treatment-NSO.dtd">
<tp:taxon-treatment xmlns:tp="http://www.plazi.org/taxpub"><tp:treatment-meta><kwd-group><label>Taxon classification</label><kwd><named-content xmlns:xlink="http://www.w3.org/1999/xlink" content-type="kingdom">Animalia</named-content></kwd><kwd><named-content xmlns:xlink="http://www.w3.org/1999/xlink" content-type="order">Araneae</named-content></kwd><kwd><named-content xmlns:xlink="http://www.w3.org/1999/xlink" content-type="family">Salticidae</named-content></kwd></kwd-group><mixed-citation publication-type="journal"><person-group><name><surname>Maddison</surname><given-names>Wayne P.</given-names></name><name><surname>Maddison</surname><given-names>David R.</given-names></name><name><surname>Derkarabetian</surname><given-names>Shahan</given-names></name><name><surname>Hedin</surname><given-names>Marshal</given-names></name></person-group><article-title>Sitticine jumping spiders: phylogeny, classification, and chromosomes (<tp:taxon-name><tp:taxon-name-part taxon-name-part-type="order">Araneae</tp:taxon-name-part></tp:taxon-name>, <tp:taxon-name><tp:taxon-name-part taxon-name-part-type="family">Salticidae</tp:taxon-name-part></tp:taxon-name>, <tp:taxon-name><tp:taxon-name-part taxon-name-part-type="tribe">Sitticini</tp:taxon-name-part></tp:taxon-name>)</article-title><source>Zookeys</source><day>08</day><month>4</month><year>2020</year><volume>925</volume><fpage>1</fpage><lpage>54</lpage><pub-id pub-id-type="doi">10.3897/zookeys.925.39691</pub-id></mixed-citation></tp:treatment-meta><tp:nomenclature><tp:taxon-name><object-id xmlns:xlink="http://www.w3.org/1999/xlink" content-type="arpha" xlink:type="simple">41DCF2E7-18C0-593D-A4B5-E528627B081E</object-id>
                  <tp:taxon-name-part taxon-name-part-type="genus" reg="Attinella">Attinella</tp:taxon-name-part>
                  <tp:taxon-name-part taxon-name-part-type="species" reg="dorsata">dorsata</tp:taxon-name-part>
                </tp:taxon-name><tp:taxon-authority>(Banks, 1895)</tp:taxon-authority><xref ref-type="fig" rid="F1">Figures 11–14</xref><xref ref-type="fig" rid="F8">, 94–98</xref><xref ref-type="fig" rid="F10">, 105</xref><tp:nomenclature-citation-list><tp:nomenclature-citation><tp:taxon-name>
                      <tp:taxon-name-part taxon-name-part-type="genus" reg="Attus">Attus</tp:taxon-name-part> <tp:taxon-name-part taxon-name-part-type="species" reg="dorsatus">dorsatus</tp:taxon-name-part></tp:taxon-name><comment>Banks, 1895 (holotype female in <named-content xmlns:xlink="http://www.w3.org/1999/xlink" content-type="dwc:institutional_code" xlink:type="simple">MCZ</named-content> from California: Los Angeles, examined)</comment></tp:nomenclature-citation><tp:nomenclature-citation><tp:taxon-name>
                      <tp:taxon-name-part taxon-name-part-type="genus" reg="Sitticus">Sitticus</tp:taxon-name-part> <tp:taxon-name-part taxon-name-part-type="species" reg="absolutus">absolutus</tp:taxon-name-part></tp:taxon-name><comment>Gertsch &amp; Mulaik, 1936, synonymy restored</comment></tp:nomenclature-citation><tp:nomenclature-citation><tp:taxon-name>
                      <tp:taxon-name-part taxon-name-part-type="genus" reg="Sitticus">Sitticus</tp:taxon-name-part> <tp:taxon-name-part taxon-name-part-type="species" reg="callidus">callidus</tp:taxon-name-part></tp:taxon-name><comment>Gertsch &amp; Mulaik, 1936, synonymy restored</comment></tp:nomenclature-citation></tp:nomenclature-citation-list></tp:nomenclature><tp:treatment-sec sec-type="remarks" id="SECID0ECKCK"><title>Remarks.</title><p>While females of this small Southwestern desert-dwelling species are indistinctly unmarked, males tend to be reddish with a narrow central longitudinal stripe (Figs <xref ref-type="fig" rid="F1">11–14</xref>). Prószyński (2017a) rejected <xref ref-type="bibr" rid="B59">Richman’s (1979)</xref> synonymy of <italic><tp:taxon-name><tp:taxon-name-part taxon-name-part-type="genus" reg="Attinella">Attinella</tp:taxon-name-part> <tp:taxon-name-part taxon-name-part-type="species" reg="dorsata">dorsata</tp:taxon-name-part></tp:taxon-name></italic> (Banks, 1895) with <italic><tp:taxon-name><tp:taxon-name-part taxon-name-part-type="genus" reg="Sitticus">Sitticus</tp:taxon-name-part> <tp:taxon-name-part taxon-name-part-type="species" reg="absolutus">absolutus</tp:taxon-name-part></tp:taxon-name></italic>, saying that <italic><tp:taxon-name><tp:taxon-name-part taxon-name-part-type="genus" reg="Attinella"/><tp:taxon-name-part taxon-name-part-type="species" reg="dorsata">dorsata</tp:taxon-name-part></tp:taxon-name></italic> is unidentifiable. That statement is false, given that the type specimen is in the <named-content xmlns:xlink="http://www.w3.org/1999/xlink" content-type="dwc:institutional_code" xlink:type="simple">MCZ</named-content> and in good condition. The specimen (examined) has a relatively wide carapace with single thin longitudinal pale line dorsally, long fourth leg, no retromarginal cheliceral tooth, and epigyne (Fig. <xref ref-type="fig" rid="F10">105</xref>) with a single anterior opening that leads posteriorly through a single duct that splits before the spermathecae, which are visible as two small medial pear-shapes flanked by slightly larger chambers. In these respects, it clearly falls within our current concept of <italic><tp:taxon-name><tp:taxon-name-part taxon-name-part-type="genus" reg="Sitticus">Sitticus</tp:taxon-name-part> <tp:taxon-name-part taxon-name-part-type="species" reg="absolutus">absolutus</tp:taxon-name-part></tp:taxon-name></italic> as a common, widespread, and relatively uniform species from Texas to California north to Canada (see illustrations by <xref ref-type="bibr" rid="B16">Gertsch and Mulaik 1936</xref>, Prószyński 1973). Even if future work were to show that the Californian populations (type locality of <italic><tp:taxon-name><tp:taxon-name-part taxon-name-part-type="genus" reg="Attus"/><tp:taxon-name-part taxon-name-part-type="species" reg="dorsatus">dorsatus</tp:taxon-name-part></tp:taxon-name></italic>) and Texan populations (type locality of <italic><tp:taxon-name><tp:taxon-name-part taxon-name-part-type="genus" reg="Sitticus"/><tp:taxon-name-part taxon-name-part-type="species" reg="absolutus">absolutus</tp:taxon-name-part></tp:taxon-name></italic>) represent distinct species, they are extremely closely related, certainly congeneric. <italic><tp:taxon-name><tp:taxon-name-part taxon-name-part-type="genus" reg="Attus">Attus</tp:taxon-name-part> <tp:taxon-name-part taxon-name-part-type="species" reg="dorsatus">dorsatus</tp:taxon-name-part></tp:taxon-name></italic> is a member of these Californian populations, and for this reason the synonymy of <italic><tp:taxon-name><tp:taxon-name-part taxon-name-part-type="genus" reg="Sittiab">Sittiab</tp:taxon-name-part></tp:taxon-name></italic> (type species <italic><tp:taxon-name><tp:taxon-name-part taxon-name-part-type="genus" reg="Sitticus">Sitticus</tp:taxon-name-part> <tp:taxon-name-part taxon-name-part-type="species" reg="absolutus">absolutus</tp:taxon-name-part></tp:taxon-name></italic>) with <italic><tp:taxon-name><tp:taxon-name-part taxon-name-part-type="genus" reg="Attinella">Attinella</tp:taxon-name-part></tp:taxon-name></italic> (type species <italic><tp:taxon-name><tp:taxon-name-part taxon-name-part-type="genus" reg="Attus">Attus</tp:taxon-name-part> <tp:taxon-name-part taxon-name-part-type="species" reg="dorsatus">dorsatus</tp:taxon-name-part></tp:taxon-name></italic>) is assured.</p></tp:treatment-sec><tp:treatment-sec sec-type="material" id="SECID0ELOCK"><title>Material examined.</title><p>Canada: British Columbia: Summerland (1 male, <named-content xmlns:xlink="http://www.w3.org/1999/xlink" content-type="dwc:institutional_code" xlink:type="simple">CNC</named-content>), Galiano Island (2 males, 3 females, <abbrev xmlns:xlink="http://www.w3.org/1999/xlink" content-type="institution" xlink:title="Spencer Entomological Collection of the Beaty Biodiversity Museum" id="ABBRID0EWOCK" xlink:type="simple">UBC-SEM</abbrev>), Nanaimo (1 female). U.S.A.: CALIFORNIA: Humboldt Co., Orleans (1 male, <abbrev xmlns:xlink="http://www.w3.org/1999/xlink" content-type="institution" xlink:title="Spencer Entomological Collection of the Beaty Biodiversity Museum" id="ABBRID0E2OCK" xlink:type="simple">UBC-SEM</abbrev>), Siskyou Co., Beaver Creek and Klamath River (1 male, <abbrev xmlns:xlink="http://www.w3.org/1999/xlink" content-type="institution" xlink:title="Spencer Entomological Collection of the Beaty Biodiversity Museum" id="ABBRID0EAPCK" xlink:type="simple">UBC-SEM</abbrev>), San Diego Co., Johnson Canyon (1 male 1 female, <abbrev xmlns:xlink="http://www.w3.org/1999/xlink" content-type="institution" xlink:title="Spencer Entomological Collection of the Beaty Biodiversity Museum" id="ABBRID0EFPCK" xlink:type="simple">UBC-SEM</abbrev>), El Dorado Co., Camino (1 female, <abbrev xmlns:xlink="http://www.w3.org/1999/xlink" content-type="institution" xlink:title="Spencer Entomological Collection of the Beaty Biodiversity Museum" id="ABBRID0EKPCK" xlink:type="simple">UBC-SEM</abbrev>), Inyo Co., Gilbert Summit (1 female, <abbrev xmlns:xlink="http://www.w3.org/1999/xlink" content-type="institution" xlink:title="Spencer Entomological Collection of the Beaty Biodiversity Museum" id="ABBRID0EPPCK" xlink:type="simple">UBC-SEM</abbrev>); Utah: Millard Co., Sevier Lake (1 male, <abbrev xmlns:xlink="http://www.w3.org/1999/xlink" content-type="institution" xlink:title="Spencer Entomological Collection of the Beaty Biodiversity Museum" id="ABBRID0EUPCK" xlink:type="simple">UBC-SEM</abbrev>); Colorado: Morgan Co., Jackson Lake (1 male, <abbrev xmlns:xlink="http://www.w3.org/1999/xlink" content-type="institution" xlink:title="Spencer Entomological Collection of the Beaty Biodiversity Museum" id="ABBRID0EZPCK" xlink:type="simple">UBC-SEM</abbrev>), Jefferson Co., Golden (2 females, <abbrev xmlns:xlink="http://www.w3.org/1999/xlink" content-type="institution" xlink:title="Spencer Entomological Collection of the Beaty Biodiversity Museum" id="ABBRID0E5PCK" xlink:type="simple">UBC-SEM</abbrev>); Texas: Jim Hogg Co., Guerra (1 female, <abbrev xmlns:xlink="http://www.w3.org/1999/xlink" content-type="institution" xlink:title="Spencer Entomological Collection of the Beaty Biodiversity Museum" id="ABBRID0EDQCK" xlink:type="simple">UBC-SEM</abbrev>), Pecos Co., Fort Stockton (1 female, <abbrev xmlns:xlink="http://www.w3.org/1999/xlink" content-type="institution" xlink:title="Spencer Entomological Collection of the Beaty Biodiversity Museum" id="ABBRID0EIQCK" xlink:type="simple">UBC-SEM</abbrev>).</p><fig id="F10" position="float" orientation="portrait"><object-id xmlns:xlink="http://www.w3.org/1999/xlink" content-type="doi" xlink:type="simple">10.3897/zookeys.925.39691.figures105-107</object-id><object-id xmlns:xlink="http://www.w3.org/1999/xlink" content-type="arpha" xlink:type="simple">DC25A483-8156-506F-BEA9-8A5076659DC9</object-id><label>Figures 105–107.</label><caption><p>Epigynes of <italic><tp:taxon-name><tp:taxon-name-part taxon-name-part-type="genus" reg="Attinella">Attinella</tp:taxon-name-part> <tp:taxon-name-part taxon-name-part-type="species" reg="dorsata">dorsata</tp:taxon-name-part></tp:taxon-name></italic> and <italic><tp:taxon-name><tp:taxon-name-part taxon-name-part-type="genus" reg="Tomis">Tomis</tp:taxon-name-part> <tp:taxon-name-part taxon-name-part-type="species" reg="welchi">welchi</tp:taxon-name-part></tp:taxon-name></italic><bold>105</bold> holotype of <italic><tp:taxon-name><tp:taxon-name-part taxon-name-part-type="genus" reg="Attus">Attus</tp:taxon-name-part> <tp:taxon-name-part taxon-name-part-type="species" reg="dorsatus">dorsatus</tp:taxon-name-part></tp:taxon-name></italic> Banks, 1895, epigyne, ventral view <bold>106, 107</bold> holotype of <italic><tp:taxon-name><tp:taxon-name-part taxon-name-part-type="genus" reg="Sitticus">Sitticus</tp:taxon-name-part> <tp:taxon-name-part taxon-name-part-type="species" reg="welchi">welchi</tp:taxon-name-part></tp:taxon-name></italic> Gertsch &amp; Mulaik, 1936 <bold>106</bold> epigyne, ventral view <bold>107</bold> cleared vulva, dorsal view.</p></caption><graphic xmlns:xlink="http://www.w3.org/1999/xlink" xlink:href="zookeys-925-001-g010.jpg" position="float" orientation="portrait" xlink:type="simple" id="oo_397992.jpg"><uri content-type="original_file" xlink:type="simple">https://binary.pensoft.net/fig/397992</uri></graphic></fig></tp:treatment-sec><tp:treatment-sec><!--Section generated to contain objects referenced in tp:taxon-treatment.--><fig id="F1" position="float" orientation="portrait"><object-id xmlns:xlink="http://www.w3.org/1999/xlink" content-type="doi" xlink:type="simple">10.3897/zookeys.925.39691.figures1-14</object-id><object-id xmlns:xlink="http://www.w3.org/1999/xlink" content-type="arpha" xlink:type="simple">588E2678-4183-5AB2-8BE8-260D4A0A14A4</object-id><label>Figures 1–14.</label><caption><p>Subtribe <tp:taxon-name><tp:taxon-name-part taxon-name-part-type="subtribe">Aillutticina</tp:taxon-name-part></tp:taxon-name> (<bold>1–4</bold>) and the <italic><tp:taxon-name><tp:taxon-name-part taxon-name-part-type="genus" reg="Jollas">Jollas</tp:taxon-name-part></tp:taxon-name></italic>-<italic><tp:taxon-name><tp:taxon-name-part taxon-name-part-type="genus" reg="Tomis">Tomis</tp:taxon-name-part></tp:taxon-name></italic> clade of the subtribe <tp:taxon-name><tp:taxon-name-part taxon-name-part-type="subtribe">Sitticina</tp:taxon-name-part></tp:taxon-name> (<bold>5–14</bold>) <bold>1–4</bold><italic><tp:taxon-name><tp:taxon-name-part taxon-name-part-type="genus" reg="Aillutticus">Aillutticus</tp:taxon-name-part> <tp:taxon-name-part taxon-name-part-type="species" reg="nitens">nitens</tp:taxon-name-part></tp:taxon-name></italic>, Uruguay (<named-content xmlns:xlink="http://www.w3.org/1999/xlink" content-type="dwc:verbatimCoordinates" xlink:type="simple"><named-content content-type="geo-json" specific-use="{&#34;type&#34;:&#34;Point&#34;,&#34;coordinates&#34;:[-56.023000,-34.877000]}" id="NCID0EVOAC" xlink:type="simple">-34.877, -56.023</named-content></named-content>): <bold>1–3</bold> male <bold>4</bold> female <bold>5, 6</bold><italic><tp:taxon-name><tp:taxon-name-part taxon-name-part-type="genus" reg="Tomis">Tomis</tp:taxon-name-part> <tp:taxon-name-part taxon-name-part-type="species" reg="palpalis">palpalis</tp:taxon-name-part></tp:taxon-name></italic> male and female, Ecuador (<named-content xmlns:xlink="http://www.w3.org/1999/xlink" content-type="dwc:verbatimCoordinates" xlink:type="simple"><named-content content-type="geo-json" specific-use="{&#34;type&#34;:&#34;Point&#34;,&#34;coordinates&#34;:[-77.702300,-0.199600]}" id="NCID0EOPAC" xlink:type="simple">-0.1996, -77.7023</named-content></named-content>) <bold>7, 8</bold><italic><tp:taxon-name><tp:taxon-name-part taxon-name-part-type="genus" reg="Jollas">Jollas</tp:taxon-name-part></tp:taxon-name></italic> species: <bold>7</bold><italic><tp:taxon-name><tp:taxon-name-part taxon-name-part-type="genus" reg="Jollas">J.</tp:taxon-name-part> <tp:taxon-name-part taxon-name-part-type="species" reg="cupreus">cupreus</tp:taxon-name-part></tp:taxon-name></italic> male, Ecuador (<named-content xmlns:xlink="http://www.w3.org/1999/xlink" content-type="dwc:verbatimCoordinates" xlink:type="simple"><named-content content-type="geo-json" specific-use="{&#34;type&#34;:&#34;Point&#34;,&#34;coordinates&#34;:[-76.397000,-0.675000]}" id="NCID0ENAAE" xlink:type="simple">-0.675, -76.397</named-content></named-content>) <bold>8</bold><italic><tp:taxon-name><tp:taxon-name-part taxon-name-part-type="genus" reg="Jollas">Jollas</tp:taxon-name-part></tp:taxon-name></italic> sp. female, Ecuador (<named-content xmlns:xlink="http://www.w3.org/1999/xlink" content-type="dwc:verbatimCoordinates" xlink:type="simple"><named-content content-type="geo-json" specific-use="{&#34;type&#34;:&#34;Point&#34;,&#34;coordinates&#34;:[-77.640800,-0.722300]}" id="NCID0E5AAE" xlink:type="simple">-0.7223, -77.6408</named-content></named-content>) <bold>9</bold><italic><tp:taxon-name><tp:taxon-name-part taxon-name-part-type="genus" reg="Jollas">J.</tp:taxon-name-part> <tp:taxon-name-part taxon-name-part-type="species" reg="leucoproctus">leucoproctus</tp:taxon-name-part></tp:taxon-name></italic>, Uruguay (<named-content xmlns:xlink="http://www.w3.org/1999/xlink" content-type="dwc:verbatimCoordinates" xlink:type="simple"><named-content content-type="geo-json" specific-use="{&#34;type&#34;:&#34;Point&#34;,&#34;coordinates&#34;:[-54.950000,-34.940000]}" id="NCID0ETBAE" xlink:type="simple">-34.94, -54.95</named-content></named-content>) <bold>10</bold><italic><tp:taxon-name><tp:taxon-name-part taxon-name-part-type="genus" reg="Jollas">J.</tp:taxon-name-part> <tp:taxon-name-part taxon-name-part-type="species" reg="flabellatus">flabellatus</tp:taxon-name-part></tp:taxon-name></italic>, Uruguay (<named-content xmlns:xlink="http://www.w3.org/1999/xlink" content-type="dwc:verbatimCoordinates" xlink:type="simple"><named-content content-type="geo-json" specific-use="{&#34;type&#34;:&#34;Point&#34;,&#34;coordinates&#34;:[-55.195000,-34.426000]}" id="NCID0EICAE" xlink:type="simple">-34.426, -55.195</named-content></named-content>) <bold>11–14</bold><italic><tp:taxon-name><tp:taxon-name-part taxon-name-part-type="genus" reg="Attinella">Attinella</tp:taxon-name-part> <tp:taxon-name-part taxon-name-part-type="species" reg="dorsata">dorsata</tp:taxon-name-part></tp:taxon-name></italic> male (<bold>11–13</bold>) and female (<bold>14</bold>), Canada (<named-content xmlns:xlink="http://www.w3.org/1999/xlink" content-type="dwc:verbatimCoordinates" xlink:type="simple"><named-content content-type="geo-json" specific-use="{&#34;type&#34;:&#34;Point&#34;,&#34;coordinates&#34;:[-123.379000,48.870000]}" id="NCID0EBDAE" xlink:type="simple">48.870, -123.379</named-content></named-content>). Also included in the <italic><tp:taxon-name><tp:taxon-name-part taxon-name-part-type="genus" reg="Jollas">Jollas</tp:taxon-name-part></tp:taxon-name></italic>-<italic><tp:taxon-name><tp:taxon-name-part taxon-name-part-type="genus" reg="Tomis">Tomis</tp:taxon-name-part></tp:taxon-name></italic> clade is <italic><tp:taxon-name><tp:taxon-name-part taxon-name-part-type="genus" reg="Sittisax">Sittisax</tp:taxon-name-part></tp:taxon-name></italic> (Figs <xref ref-type="fig" rid="F8">99–103</xref>). Additional members of the <italic><tp:taxon-name><tp:taxon-name-part taxon-name-part-type="genus" reg="Jollas">Jollas</tp:taxon-name-part></tp:taxon-name></italic>-<italic><tp:taxon-name><tp:taxon-name-part taxon-name-part-type="genus" reg="Tomis">Tomis</tp:taxon-name-part></tp:taxon-name></italic> clade can be seen in Figs <xref ref-type="fig" rid="F11">108</xref>–<xref ref-type="fig" rid="F12">128</xref>.</p></caption><graphic xmlns:xlink="http://www.w3.org/1999/xlink" xlink:href="zookeys-925-001-g001.jpg" position="float" orientation="portrait" xlink:type="simple" id="oo_397983.jpg"><uri content-type="original_file" xlink:type="simple">https://binary.pensoft.net/fig/397983</uri></graphic></fig><fig id="F8" position="float" orientation="portrait"><object-id xmlns:xlink="http://www.w3.org/1999/xlink" content-type="doi" xlink:type="simple">10.3897/zookeys.925.39691.figures89-103</object-id><object-id xmlns:xlink="http://www.w3.org/1999/xlink" content-type="arpha" xlink:type="simple">92885C54-AC41-5963-865A-5B9161A74C1E</object-id><label>Figures 89–103.</label><caption><p>Sitticines of Canada: the <italic><tp:taxon-name><tp:taxon-name-part taxon-name-part-type="genus" reg="Jollas">Jollas</tp:taxon-name-part></tp:taxon-name></italic>-<italic><tp:taxon-name><tp:taxon-name-part taxon-name-part-type="genus" reg="Tomis">Tomis</tp:taxon-name-part></tp:taxon-name></italic> clade, represented by the genera <italic><tp:taxon-name><tp:taxon-name-part taxon-name-part-type="genus" reg="Attinella">Attinella</tp:taxon-name-part></tp:taxon-name></italic> and <italic><tp:taxon-name><tp:taxon-name-part taxon-name-part-type="genus" reg="Sittisax">Sittisax</tp:taxon-name-part></tp:taxon-name></italic><bold>89–93</bold><italic><tp:taxon-name><tp:taxon-name-part taxon-name-part-type="genus" reg="Attinella">Attinella</tp:taxon-name-part> <tp:taxon-name-part taxon-name-part-type="species" reg="concolor">concolor</tp:taxon-name-part></tp:taxon-name></italic>: <bold>89</bold> palp (Florida, Gainesville) <bold>90, 91</bold> ventral view of epigyne, dorsal view of cleared vulva (Florida, Gainesville) <bold>92</bold> male (Texas, <named-content xmlns:xlink="http://www.w3.org/1999/xlink" content-type="dwc:verbatimCoordinates" xlink:type="simple"><named-content content-type="geo-json" specific-use="{&#34;type&#34;:&#34;Point&#34;,&#34;coordinates&#34;:[-97.250000,30.100000]}" id="NCID0EBDCK" xlink:type="simple">30.10, -97.25</named-content></named-content>) <bold>93</bold> female (Texas, <named-content xmlns:xlink="http://www.w3.org/1999/xlink" content-type="dwc:verbatimCoordinates" xlink:type="simple"><named-content content-type="geo-json" specific-use="{&#34;type&#34;:&#34;Point&#34;,&#34;coordinates&#34;:[-97.250000,30.100000]}" id="NCID0ELDCK" xlink:type="simple">30.10, -97.25</named-content></named-content>) <bold>94–98</bold><italic><tp:taxon-name><tp:taxon-name-part taxon-name-part-type="genus" reg="Attinella">Attinella</tp:taxon-name-part> <tp:taxon-name-part taxon-name-part-type="species" reg="dorsata">dorsata</tp:taxon-name-part></tp:taxon-name></italic>: <bold>94</bold> palp (California, San Diego County) <bold>95, 96</bold> ventral view of epigyne, dorsal view of cleared vulva (British Columbia, Nanaimo) <bold>97</bold> male (California, Siskiyou County) <bold>98</bold> female (British Columbia, <named-content xmlns:xlink="http://www.w3.org/1999/xlink" content-type="dwc:verbatimCoordinates" xlink:type="simple"><named-content content-type="geo-json" specific-use="{&#34;type&#34;:&#34;Point&#34;,&#34;coordinates&#34;:[-123.379000,48.870000]}" id="NCID0EIECK" xlink:type="simple">48.870, -123.379</named-content></named-content>) <bold>99–103</bold><italic><tp:taxon-name><tp:taxon-name-part taxon-name-part-type="genus" reg="Sittisax">Sittisax</tp:taxon-name-part> <tp:taxon-name-part taxon-name-part-type="species" reg="ranieri">ranieri</tp:taxon-name-part></tp:taxon-name></italic>: <bold>99</bold> palp (Northwest Territories, Tuktoyaktuk) <bold>100, 101</bold> ventral view of epigyne, dorsal view of cleared vulva (Nunavut, Baffin Island) <bold>102</bold> male (Saskatchewan, <named-content xmlns:xlink="http://www.w3.org/1999/xlink" content-type="dwc:verbatimCoordinates" xlink:type="simple"><named-content content-type="geo-json" specific-use="{&#34;type&#34;:&#34;Point&#34;,&#34;coordinates&#34;:[-105.190000,55.270000]}" id="NCID0EDFCK" xlink:type="simple">55.27, -105.19</named-content></named-content>) <bold>103</bold> female (Ontario, Old Woman Bay).</p></caption><graphic xmlns:xlink="http://www.w3.org/1999/xlink" xlink:href="zookeys-925-001-g008.jpg" position="float" orientation="portrait" xlink:type="simple" id="oo_397990.jpg"><uri content-type="original_file" xlink:type="simple">https://binary.pensoft.net/fig/397990</uri></graphic></fig><fig id="F11" position="float" orientation="portrait"><object-id xmlns:xlink="http://www.w3.org/1999/xlink" content-type="doi" xlink:type="simple">10.3897/zookeys.925.39691.figures108-119</object-id><object-id xmlns:xlink="http://www.w3.org/1999/xlink" content-type="arpha" xlink:type="simple">0EEF37F0-340D-58A0-926B-C1ACAD6790B3</object-id><label>Figures 108–119.</label><caption><p><italic><tp:taxon-name><tp:taxon-name-part taxon-name-part-type="genus" reg="Jollas">Jollas</tp:taxon-name-part> <tp:taxon-name-part taxon-name-part-type="species" reg="cupreus">cupreus</tp:taxon-name-part></tp:taxon-name></italic>, sp. nov. (except <bold>112</bold>, <italic><tp:taxon-name><tp:taxon-name-part taxon-name-part-type="genus" reg="Jollas">J.</tp:taxon-name-part> <tp:taxon-name-part taxon-name-part-type="species" reg="puntalara">puntalara</tp:taxon-name-part></tp:taxon-name></italic>) <bold>108, 109</bold> Left palp of holotype <bold>108</bold> ventral view <bold>109</bold> retrolateral view <bold>110</bold> ventral view of epigyne of paratype <bold>111</bold> dorsal view of same, cleared <bold>112</bold> palp of holotype of <italic><tp:taxon-name><tp:taxon-name-part taxon-name-part-type="genus" reg="Jollas">J.</tp:taxon-name-part> <tp:taxon-name-part taxon-name-part-type="species" reg="puntalara">puntalara</tp:taxon-name-part></tp:taxon-name></italic> Galiano <bold>113–115</bold> holotype male <bold>116</bold> male from Yasuní, Ecuador (<named-content xmlns:xlink="http://www.w3.org/1999/xlink" content-type="dwc:verbatimCoordinates" xlink:type="simple"><named-content content-type="geo-json" specific-use="{&#34;type&#34;:&#34;Point&#34;,&#34;coordinates&#34;:[-76.397000,-0.675000]}" id="NCID0EZXCK" xlink:type="simple">-0.675, -76.397</named-content></named-content>) <bold>117</bold> holotype male in alcohol <bold>118, 119</bold> paratype female.</p></caption><graphic xmlns:xlink="http://www.w3.org/1999/xlink" xlink:href="zookeys-925-001-g011.jpg" position="float" orientation="portrait" xlink:type="simple" id="oo_397993.jpg"><uri content-type="original_file" xlink:type="simple">https://binary.pensoft.net/fig/397993</uri></graphic></fig><fig id="F12" position="float" orientation="portrait"><object-id xmlns:xlink="http://www.w3.org/1999/xlink" content-type="doi" xlink:type="simple">10.3897/zookeys.925.39691.figures120-128</object-id><object-id xmlns:xlink="http://www.w3.org/1999/xlink" content-type="arpha" xlink:type="simple">37FCD9AB-16B1-59B6-B970-4EA21DB4ABED</object-id><label>Figures 120–128.</label><caption><p><italic><tp:taxon-name><tp:taxon-name-part taxon-name-part-type="genus" reg="Tomis">Tomis</tp:taxon-name-part> <tp:taxon-name-part taxon-name-part-type="species" reg="manabita">manabita</tp:taxon-name-part></tp:taxon-name></italic>, sp. nov. <bold>120, 121</bold> Left palp of holotype <bold>120</bold> ventral view <bold>121</bold> retrolateral view <bold>122</bold> ventral view of epigyne of paratype <bold>123</bold> dorsal view of same, cleared <bold>124–128</bold> specimens from type locality <bold>124</bold> male <bold>125</bold> male <bold>126</bold> female <bold>127</bold> male holotype <bold>128</bold> female paratype.</p></caption><graphic xmlns:xlink="http://www.w3.org/1999/xlink" xlink:href="zookeys-925-001-g012.jpg" position="float" orientation="portrait" xlink:type="simple" id="oo_397994.jpg"><uri content-type="original_file" xlink:type="simple">https://binary.pensoft.net/fig/397994</uri></graphic></fig></tp:treatment-sec><ref-list><ref id="B59"><mixed-citation xmlns:xlink="http://www.w3.org/1999/xlink" xlink:type="simple"><person-group><name name-style="western"><surname>Richman</surname><given-names>DB</given-names></name></person-group> (<year>1979</year>) <article-title>Jumping spiders of the United States and Canada: Changes in the key and list (1).</article-title><source>Peckhamia</source><volume>1</volume>: <fpage>1</fpage>–<lpage>125</lpage>.</mixed-citation></ref><ref id="B16"><mixed-citation xmlns:xlink="http://www.w3.org/1999/xlink" xlink:type="simple"><person-group><name name-style="western"><surname>Gertsch</surname><given-names>WJ</given-names></name><name name-style="western"><surname>Mulaik</surname><given-names>S</given-names></name></person-group> (<year>1936</year>) <article-title>Diagnoses of new southern Spiders.</article-title><source>American Museum Novitates</source><volume>851</volume>: <fpage>1</fpage>–<lpage>21</lpage>.</mixed-citation></ref></ref-list></tp:taxon-treatment>
