# Supplementary material for: Sitticine jumping spiders: phylogeny, classification, and chromosomes (Araneae, Salticidae, Sitticini)
Source: Zookeys. 2020 Apr 8;925:1–54. doi: 10.3897/zookeys.925.39691 (PMC7160194; doi:10.3897/zookeys.925.39691)
Supplement: XML Treatment for Jollas cupreus [file zookeys.925.39691-treatment12.xml]

<!DOCTYPE tp:taxon-treatment
  PUBLIC "-//TaxonX//DTD Taxonomic Treatment Publishing DTD v0 20100105//EN" "tax-treatment-NSO.dtd">
<tp:taxon-treatment xmlns:tp="http://www.plazi.org/taxpub"><tp:treatment-meta><kwd-group><label>Taxon classification</label><kwd><named-content xmlns:xlink="http://www.w3.org/1999/xlink" content-type="kingdom">Animalia</named-content></kwd><kwd><named-content xmlns:xlink="http://www.w3.org/1999/xlink" content-type="order">Araneae</named-content></kwd><kwd><named-content xmlns:xlink="http://www.w3.org/1999/xlink" content-type="family">Salticidae</named-content></kwd></kwd-group><mixed-citation publication-type="journal"><person-group><name><surname>Maddison</surname><given-names>Wayne P.</given-names></name><name><surname>Maddison</surname><given-names>David R.</given-names></name><name><surname>Derkarabetian</surname><given-names>Shahan</given-names></name><name><surname>Hedin</surname><given-names>Marshal</given-names></name></person-group><article-title>Sitticine jumping spiders: phylogeny, classification, and chromosomes (<tp:taxon-name><tp:taxon-name-part taxon-name-part-type="order">Araneae</tp:taxon-name-part></tp:taxon-name>, <tp:taxon-name><tp:taxon-name-part taxon-name-part-type="family">Salticidae</tp:taxon-name-part></tp:taxon-name>, <tp:taxon-name><tp:taxon-name-part taxon-name-part-type="tribe">Sitticini</tp:taxon-name-part></tp:taxon-name>)</article-title><source>Zookeys</source><day>08</day><month>4</month><year>2020</year><volume>925</volume><fpage>1</fpage><lpage>54</lpage><pub-id pub-id-type="doi">10.3897/zookeys.925.39691</pub-id></mixed-citation></tp:treatment-meta><tp:nomenclature><tp:taxon-name><object-id xmlns:xlink="http://www.w3.org/1999/xlink" content-type="arpha" xlink:type="simple">E4B7CD04-26B9-534B-9A21-FC95631A44C0</object-id>
                  <tp:taxon-name-part taxon-name-part-type="genus" reg="Jollas">Jollas</tp:taxon-name-part>
                  <tp:taxon-name-part taxon-name-part-type="species" reg="cupreus">cupreus</tp:taxon-name-part>
                  <object-id xmlns:xlink="http://www.w3.org/1999/xlink" content-type="zoobank" xlink:type="simple">http://zoobank.org/68F87DD6-8C31-4D0B-A349-245B9B201CF3</object-id>
                </tp:taxon-name><tp:taxon-authority>W. Maddison</tp:taxon-authority><tp:taxon-status xmlns:xlink="http://www.w3.org/1999/xlink" xlink:type="simple">sp. nov.</tp:taxon-status><xref ref-type="fig" rid="F1">Figures 7</xref><xref ref-type="fig" rid="F11">, 108–111</xref><xref ref-type="fig" rid="F11">, 113–119</xref></tp:nomenclature><tp:treatment-sec sec-type="type material" id="SECID0E3ZCK"><title>Type material.</title><p>Male holotype and 2 male, 3 female paratypes from Ecuador: Orellana: Río Bigal Reserve, main camp area. <named-content xmlns:xlink="http://www.w3.org/1999/xlink" content-type="dwc:verbatimCoordinates" xlink:type="simple"><named-content content-type="geo-json" specific-use="{&#34;type&#34;:&#34;Point&#34;,&#34;coordinates&#34;:[-77.417700,0.525100]}" id="NCID0EF1CK" xlink:type="simple">0.5251, -77.4177</named-content></named-content>. 950 m elev. 1–5 November 2010. W &amp; D Maddison, M Vega, M Reyes. WPM#10-041c. The holotype (specimen ECU2010-2060) pertains to the Museum of Zoology, Pontificia Universidad Católica, Quito, Ecuador (<named-content xmlns:xlink="http://www.w3.org/1999/xlink" content-type="dwc:institutional_code" xlink:type="simple">QCAZ</named-content>), but is currently held in the Spencer Entomological Collection at the Beaty Biodiversity Museum, University of British Columbia (<abbrev xmlns:xlink="http://www.w3.org/1999/xlink" content-type="institution" xlink:title="Spencer Entomological Collection of the Beaty Biodiversity Museum" id="ABBRID0EP1CK" xlink:type="simple">UBC-SEM</abbrev>).</p></tp:treatment-sec><tp:treatment-sec sec-type="etymology" id="SECID0EU1CK"><title>Etymology.</title><p>Refers to the copper colour of males.</p><p>A species common in eastern Ecuador on disturbed open grassy ground. It was used in the molecular phylogenetic study of <xref ref-type="bibr" rid="B39">Maddison and Hedin (2003)</xref> under the name “<italic><tp:taxon-name><tp:taxon-name-part taxon-name-part-type="genus" reg="Jollas">Jollas</tp:taxon-name-part></tp:taxon-name></italic> sp.” (voucher S162) from Sucumbios, Ecuador.</p></tp:treatment-sec><tp:treatment-sec sec-type="diagnosis" id="SECID0EG2CK"><title>Diagnosis.</title><p>Differs from the very similar <italic><tp:taxon-name><tp:taxon-name-part taxon-name-part-type="genus" reg="Jollas">Jollas</tp:taxon-name-part> <tp:taxon-name-part taxon-name-part-type="species" reg="puntalara">puntalara</tp:taxon-name-part></tp:taxon-name></italic> Galiano, 1991 in the thinner and straighter RTA and the angle at which the embolus arises. The RTA is more or less straight until a curl at the tip, but it narrows dramatically for its terminal three quarters (Fig. <xref ref-type="fig" rid="F11">109</xref>), whereas in <italic><tp:taxon-name><tp:taxon-name-part taxon-name-part-type="genus" reg="Jollas">J.</tp:taxon-name-part> <tp:taxon-name-part taxon-name-part-type="species" reg="puntalara">puntalara</tp:taxon-name-part></tp:taxon-name></italic> (Galiano, 1991b: fig. 26) it bends at the midpoint and thins much less dramatically. The embolus of <italic><tp:taxon-name><tp:taxon-name-part taxon-name-part-type="genus" reg="Jollas">J.</tp:taxon-name-part> <tp:taxon-name-part taxon-name-part-type="species" reg="cupreus">cupreus</tp:taxon-name-part></tp:taxon-name></italic>, as it arises, proceeds directly to the prolateral, thus generating an angle in the retrolateral-basal corner of the bulb (like a chin pointing to the retrolateral), while the embolus of <italic><tp:taxon-name><tp:taxon-name-part taxon-name-part-type="genus" reg="Jollas">J.</tp:taxon-name-part> <tp:taxon-name-part taxon-name-part-type="species" reg="puntalara">puntalara</tp:taxon-name-part></tp:taxon-name></italic> emerges angled toward the basal, leaving the bulb more rounded (arrow in Fig. <xref ref-type="fig" rid="F11">112</xref>). These differences are small but consistent, insofar as all Ecuadorian specimens show the distinct “chin” at the base of the embolus and the narrower RTA. It might usually be conservative to leave such close forms as a single species, but given that there is considerable data (molecular phylogenetic and chromosome) attached to the Ecuadorian form, it is safer to name it and thus provide an unambiguous anchor for these data. (Cristian Grismado kindly supplied photographs of <xref ref-type="bibr" rid="B15">Galiano’s (1991b)</xref> holotype of <italic><tp:taxon-name><tp:taxon-name-part taxon-name-part-type="genus" reg="Jollas">Jollas</tp:taxon-name-part> <tp:taxon-name-part taxon-name-part-type="species" reg="puntalara">puntalara</tp:taxon-name-part></tp:taxon-name></italic> to facilitate our comparison, although these differences can be seen as well in her figures 26 and 29.)</p></tp:treatment-sec><tp:treatment-sec sec-type="description" id="SECID0EP4CK"><title>Description.</title><p><bold>Male</bold> (holotype). Carapace length 1.37; abdomen length 1.16. <bold><italic>Carapace</italic></bold> orange with a black ocular area, mostly glabrous, with only a few scattered setae. <bold><italic>Clypeus</italic></bold> orange-brown. <bold><italic>Chelicerae</italic></bold> vertical, orange. <bold><italic>Palp</italic></bold> orange-brown except for dark brown cymbium, with dark setae except brilliant white patch of setae dorsally on patella. <bold><italic>Legs</italic></bold> long, especially the first and fourth. Legs honey coloured to orange-brown except for a strong black line on prolateral-ventral face of first patella, tibia and metatarsus. <bold><italic><tp:taxon-name><tp:taxon-name-part taxon-name-part-type="genus" reg="Embolus">Embolus</tp:taxon-name-part></tp:taxon-name></italic></bold> arises at ca. 5 o’clock and curls half-way around bulb. Tibia somewhat bulbous, broad, with bases of setae on retrolateral side forming row of tubercles. RTA begins broad but then narrows abruptly at ca. one quarter its length, from which point it proceeds straight until just before the tip, where it curls. <bold><italic>Abdomen</italic></bold> orange-brown, with black scalloped patch covering dorsum, covered with metallic scales. A patch of bright white setae sits above the anal tubercle.</p><p><bold>Female</bold> (paratype). <bold><italic>Carapace</italic></bold> length 1.36; <bold><italic>abdomen</italic></bold> length 1.89. Much darker than the male in body and appendages (Figs <xref ref-type="fig" rid="F13">130</xref>, <xref ref-type="fig" rid="F13">131</xref>). <bold><italic>Carapace</italic></bold> dark brown, black in ocular area, sparsely covered with paler scales. <bold><italic>Clypeus</italic></bold> and <bold><italic>chelicerae</italic></bold> brown, more or less glabrous. <bold><italic>Chelicerae</italic></bold> brown, more or less. <bold><italic><tp:taxon-name><tp:taxon-name-part taxon-name-part-type="genus" reg="Palps">Palps</tp:taxon-name-part></tp:taxon-name></italic></bold> and <bold><italic>legs</italic></bold> honey coloured but with strongly contrasting black markings: annulae at joints, black stripes or patches on front and back faces of femora, and black stripe on front face of first and second tibiae. Abdomen black but with reflective metallic scales. <bold><italic>Epigyne</italic></bold> (Figs <xref ref-type="fig" rid="F11">110</xref>, <xref ref-type="fig" rid="F11">111</xref>) with distinctive dark inverted “V” in which are the narrow openings into the copulatory ducts, though lateral pockets may lead the embolus to the openings.</p></tp:treatment-sec><tp:treatment-sec sec-type="material" id="SECID0EFADK"><title>Additional material.</title><p>22 males and 6 females from: Ecuador: Napo: Tarapoa. 23 June – 1 July 1988 W. Maddison WPM#88-002 (1 male); Ecuador: Napo: bridge over Rio Cuyabeno on road to Tipishca. 25–30 June 1988 W. Maddison WPM#88-004 (1 male 1 female); Ecuador: Napo: bridge over Rio Cuyabeno on road to Tipishca. 29–30 July 1988 W. Maddison WPM#88-018 (4 males 2 females); Ecuador: Napo: Reserva Faunistica de Cuyabeno, Laguna Grande, Sendero La Hormiga. 2–5 August 1988 W. Maddison WPM#88-023 (2 males); Ecuador: Napo: Reserva Faunistica de Cuyabeno, Laguna Grande, PUCE field station. 1–7 August 1988 W. Maddison WPM#88-025 (1 male); Ecuador: Napo: bridge over Rio Cuyabeno on road from Lago Agrio to Tipishca. 8–9 August 1988 W. Maddison WPM#88-027 (1 male); Ecuador: Sucumbios: Reserva Faunistica Cuyabeno, Laguna Grande, PUCE field station. <named-content xmlns:xlink="http://www.w3.org/1999/xlink" content-type="dwc:verbatimCoordinates" xlink:type="simple"><named-content content-type="geo-json" specific-use="{&#34;type&#34;:&#34;Point&#34;,&#34;coordinates&#34;:[-76.172000,0.002000]}" id="NCID0EOADK" xlink:type="simple">0.002, -76.172</named-content></named-content>. 21–29 July 1989 W. Maddison WPM#89-032 (1 male); Ecuador: Sucumbios: bridge over Rio Cuyabeno on road between Tarapoa and Tipishca, <named-content xmlns:xlink="http://www.w3.org/1999/xlink" content-type="dwc:verbatimCoordinates" xlink:type="simple"><named-content content-type="geo-json" specific-use="{&#34;type&#34;:&#34;Point&#34;,&#34;coordinates&#34;:[-77.308000,0.025000]}" id="NCID0EWADK" xlink:type="simple">0.025, -77.308</named-content></named-content>. 29 July 1989 W. Maddison WPM#89-036 (1 male); Ecuador: Sucumbios: Reserva Faunistica Cuyabeno, Nuevo Mundo cabins along Rio Cuyabeno at jcn with Lago Agrio-Tipishca HWY 19–29 April 1994 W. Maddison WPM#94-021 (3 males); Ecuador: Sucumbios: Reserva Faunistica Cuyabeno, Nuevo Mundo cabins, jcn Rio Cuyabeno &amp; Lago Agrio-Tipishca HWY tree trunks 19–29 April 1994 W. Maddison WPM#94-023 (1 male); Ecuador: Morona Santiago: km 3 from Limón towards Gualaceo. <named-content xmlns:xlink="http://www.w3.org/1999/xlink" content-type="dwc:verbatimCoordinates" xlink:type="simple"><named-content content-type="geo-json" specific-use="{&#34;type&#34;:&#34;Point&#34;,&#34;coordinates&#34;:[-78.420900,2.966300]}" id="NCID0E5ADK" xlink:type="simple">2.9663, -78.4209</named-content></named-content>; 1250 m el. 12 July 2004 Maddison, Agnarsson, Iturralde, Salazar. WPM#04-030 (1 male 2 females); Ecuador: Morona Santiago: km 4 from Limón towards Gualaceo. <named-content xmlns:xlink="http://www.w3.org/1999/xlink" content-type="dwc:verbatimCoordinates" xlink:type="simple"><named-content content-type="geo-json" specific-use="{&#34;type&#34;:&#34;Point&#34;,&#34;coordinates&#34;:[-78.441400,2.980800]}" id="NCID0EGBDK" xlink:type="simple">2.9808, -78.4414</named-content></named-content>; 1380 m el. 12 July 2004 Maddison, Agnarsson, Iturralde, Salazar. WPM#04-031 (2 males); Ecuador: Orellana: Yasuní Res.Stn.area, Station area <named-content xmlns:xlink="http://www.w3.org/1999/xlink" content-type="dwc:verbatimCoordinates" xlink:type="simple"><named-content content-type="geo-json" specific-use="{&#34;type&#34;:&#34;Point&#34;,&#34;coordinates&#34;:[-76.397000,0.675000]}" id="NCID0EOBDK" xlink:type="simple">0.675, -76.397</named-content></named-content> 210–280 m elev. 26 July – 13 Aug 2011 Maddison/Piascik/Vega WPM#11-015 (2 males); Ecuador: Orellana: Yasuní Res.Stn.area, Station area <named-content xmlns:xlink="http://www.w3.org/1999/xlink" content-type="dwc:verbatimCoordinates" xlink:type="simple"><named-content content-type="geo-json" specific-use="{&#34;type&#34;:&#34;Point&#34;,&#34;coordinates&#34;:[-76.397000,0.674000]}" id="NCID0EWBDK" xlink:type="simple">0.674, -76.397</named-content></named-content> 210–280 m elev. Clearings, forest edge 8–9.Aug.2011 Maddison/ Piascik/Vega. WPM#11-104 (1 male); Ecuador: Orellana: Río Bigal Reserve, boundary along road. <named-content xmlns:xlink="http://www.w3.org/1999/xlink" content-type="dwc:verbatimCoordinates" xlink:type="simple"><named-content content-type="geo-json" specific-use="{&#34;type&#34;:&#34;Point&#34;,&#34;coordinates&#34;:[-77.424000,0.541000]}" id="NCID0E5BDK" xlink:type="simple">0.541, -77.424</named-content></named-content>. 970 m elev. 5 November 2010. M Vega, D &amp; W Maddison, M Reyes. WPM#10-048 (1 female). (Note: the province Sucumbios was established after 1988; the 1988 localities listed as Napo Province would now all be in Sucumbios.).</p></tp:treatment-sec><tp:treatment-sec><!--Section generated to contain objects referenced in tp:taxon-treatment.--><fig id="F1" position="float" orientation="portrait"><object-id xmlns:xlink="http://www.w3.org/1999/xlink" content-type="doi" xlink:type="simple">10.3897/zookeys.925.39691.figures1-14</object-id><object-id xmlns:xlink="http://www.w3.org/1999/xlink" content-type="arpha" xlink:type="simple">588E2678-4183-5AB2-8BE8-260D4A0A14A4</object-id><label>Figures 1–14.</label><caption><p>Subtribe <tp:taxon-name><tp:taxon-name-part taxon-name-part-type="subtribe">Aillutticina</tp:taxon-name-part></tp:taxon-name> (<bold>1–4</bold>) and the <italic><tp:taxon-name><tp:taxon-name-part taxon-name-part-type="genus" reg="Jollas">Jollas</tp:taxon-name-part></tp:taxon-name></italic>-<italic><tp:taxon-name><tp:taxon-name-part taxon-name-part-type="genus" reg="Tomis">Tomis</tp:taxon-name-part></tp:taxon-name></italic> clade of the subtribe <tp:taxon-name><tp:taxon-name-part taxon-name-part-type="subtribe">Sitticina</tp:taxon-name-part></tp:taxon-name> (<bold>5–14</bold>) <bold>1–4</bold><italic><tp:taxon-name><tp:taxon-name-part taxon-name-part-type="genus" reg="Aillutticus">Aillutticus</tp:taxon-name-part> <tp:taxon-name-part taxon-name-part-type="species" reg="nitens">nitens</tp:taxon-name-part></tp:taxon-name></italic>, Uruguay (<named-content xmlns:xlink="http://www.w3.org/1999/xlink" content-type="dwc:verbatimCoordinates" xlink:type="simple"><named-content content-type="geo-json" specific-use="{&#34;type&#34;:&#34;Point&#34;,&#34;coordinates&#34;:[-56.023000,-34.877000]}" id="NCID0EVOAC" xlink:type="simple">-34.877, -56.023</named-content></named-content>): <bold>1–3</bold> male <bold>4</bold> female <bold>5, 6</bold><italic><tp:taxon-name><tp:taxon-name-part taxon-name-part-type="genus" reg="Tomis">Tomis</tp:taxon-name-part> <tp:taxon-name-part taxon-name-part-type="species" reg="palpalis">palpalis</tp:taxon-name-part></tp:taxon-name></italic> male and female, Ecuador (<named-content xmlns:xlink="http://www.w3.org/1999/xlink" content-type="dwc:verbatimCoordinates" xlink:type="simple"><named-content content-type="geo-json" specific-use="{&#34;type&#34;:&#34;Point&#34;,&#34;coordinates&#34;:[-77.702300,-0.199600]}" id="NCID0EOPAC" xlink:type="simple">-0.1996, -77.7023</named-content></named-content>) <bold>7, 8</bold><italic><tp:taxon-name><tp:taxon-name-part taxon-name-part-type="genus" reg="Jollas">Jollas</tp:taxon-name-part></tp:taxon-name></italic> species: <bold>7</bold><italic><tp:taxon-name><tp:taxon-name-part taxon-name-part-type="genus" reg="Jollas">J.</tp:taxon-name-part> <tp:taxon-name-part taxon-name-part-type="species" reg="cupreus">cupreus</tp:taxon-name-part></tp:taxon-name></italic> male, Ecuador (<named-content xmlns:xlink="http://www.w3.org/1999/xlink" content-type="dwc:verbatimCoordinates" xlink:type="simple"><named-content content-type="geo-json" specific-use="{&#34;type&#34;:&#34;Point&#34;,&#34;coordinates&#34;:[-76.397000,-0.675000]}" id="NCID0ENAAE" xlink:type="simple">-0.675, -76.397</named-content></named-content>) <bold>8</bold><italic><tp:taxon-name><tp:taxon-name-part taxon-name-part-type="genus" reg="Jollas">Jollas</tp:taxon-name-part></tp:taxon-name></italic> sp. female, Ecuador (<named-content xmlns:xlink="http://www.w3.org/1999/xlink" content-type="dwc:verbatimCoordinates" xlink:type="simple"><named-content content-type="geo-json" specific-use="{&#34;type&#34;:&#34;Point&#34;,&#34;coordinates&#34;:[-77.640800,-0.722300]}" id="NCID0E5AAE" xlink:type="simple">-0.7223, -77.6408</named-content></named-content>) <bold>9</bold><italic><tp:taxon-name><tp:taxon-name-part taxon-name-part-type="genus" reg="Jollas">J.</tp:taxon-name-part> <tp:taxon-name-part taxon-name-part-type="species" reg="leucoproctus">leucoproctus</tp:taxon-name-part></tp:taxon-name></italic>, Uruguay (<named-content xmlns:xlink="http://www.w3.org/1999/xlink" content-type="dwc:verbatimCoordinates" xlink:type="simple"><named-content content-type="geo-json" specific-use="{&#34;type&#34;:&#34;Point&#34;,&#34;coordinates&#34;:[-54.950000,-34.940000]}" id="NCID0ETBAE" xlink:type="simple">-34.94, -54.95</named-content></named-content>) <bold>10</bold><italic><tp:taxon-name><tp:taxon-name-part taxon-name-part-type="genus" reg="Jollas">J.</tp:taxon-name-part> <tp:taxon-name-part taxon-name-part-type="species" reg="flabellatus">flabellatus</tp:taxon-name-part></tp:taxon-name></italic>, Uruguay (<named-content xmlns:xlink="http://www.w3.org/1999/xlink" content-type="dwc:verbatimCoordinates" xlink:type="simple"><named-content content-type="geo-json" specific-use="{&#34;type&#34;:&#34;Point&#34;,&#34;coordinates&#34;:[-55.195000,-34.426000]}" id="NCID0EICAE" xlink:type="simple">-34.426, -55.195</named-content></named-content>) <bold>11–14</bold><italic><tp:taxon-name><tp:taxon-name-part taxon-name-part-type="genus" reg="Attinella">Attinella</tp:taxon-name-part> <tp:taxon-name-part taxon-name-part-type="species" reg="dorsata">dorsata</tp:taxon-name-part></tp:taxon-name></italic> male (<bold>11–13</bold>) and female (<bold>14</bold>), Canada (<named-content xmlns:xlink="http://www.w3.org/1999/xlink" content-type="dwc:verbatimCoordinates" xlink:type="simple"><named-content content-type="geo-json" specific-use="{&#34;type&#34;:&#34;Point&#34;,&#34;coordinates&#34;:[-123.379000,48.870000]}" id="NCID0EBDAE" xlink:type="simple">48.870, -123.379</named-content></named-content>). Also included in the <italic><tp:taxon-name><tp:taxon-name-part taxon-name-part-type="genus" reg="Jollas">Jollas</tp:taxon-name-part></tp:taxon-name></italic>-<italic><tp:taxon-name><tp:taxon-name-part taxon-name-part-type="genus" reg="Tomis">Tomis</tp:taxon-name-part></tp:taxon-name></italic> clade is <italic><tp:taxon-name><tp:taxon-name-part taxon-name-part-type="genus" reg="Sittisax">Sittisax</tp:taxon-name-part></tp:taxon-name></italic> (Figs <xref ref-type="fig" rid="F8">99–103</xref>). Additional members of the <italic><tp:taxon-name><tp:taxon-name-part taxon-name-part-type="genus" reg="Jollas">Jollas</tp:taxon-name-part></tp:taxon-name></italic>-<italic><tp:taxon-name><tp:taxon-name-part taxon-name-part-type="genus" reg="Tomis">Tomis</tp:taxon-name-part></tp:taxon-name></italic> clade can be seen in Figs <xref ref-type="fig" rid="F11">108</xref>–<xref ref-type="fig" rid="F12">128</xref>.</p></caption><graphic xmlns:xlink="http://www.w3.org/1999/xlink" xlink:href="zookeys-925-001-g001.jpg" position="float" orientation="portrait" xlink:type="simple" id="oo_397983.jpg"><uri content-type="original_file" xlink:type="simple">https://binary.pensoft.net/fig/397983</uri></graphic></fig><fig id="F8" position="float" orientation="portrait"><object-id xmlns:xlink="http://www.w3.org/1999/xlink" content-type="doi" xlink:type="simple">10.3897/zookeys.925.39691.figures89-103</object-id><object-id xmlns:xlink="http://www.w3.org/1999/xlink" content-type="arpha" xlink:type="simple">92885C54-AC41-5963-865A-5B9161A74C1E</object-id><label>Figures 89–103.</label><caption><p>Sitticines of Canada: the <italic><tp:taxon-name><tp:taxon-name-part taxon-name-part-type="genus" reg="Jollas">Jollas</tp:taxon-name-part></tp:taxon-name></italic>-<italic><tp:taxon-name><tp:taxon-name-part taxon-name-part-type="genus" reg="Tomis">Tomis</tp:taxon-name-part></tp:taxon-name></italic> clade, represented by the genera <italic><tp:taxon-name><tp:taxon-name-part taxon-name-part-type="genus" reg="Attinella">Attinella</tp:taxon-name-part></tp:taxon-name></italic> and <italic><tp:taxon-name><tp:taxon-name-part taxon-name-part-type="genus" reg="Sittisax">Sittisax</tp:taxon-name-part></tp:taxon-name></italic><bold>89–93</bold><italic><tp:taxon-name><tp:taxon-name-part taxon-name-part-type="genus" reg="Attinella">Attinella</tp:taxon-name-part> <tp:taxon-name-part taxon-name-part-type="species" reg="concolor">concolor</tp:taxon-name-part></tp:taxon-name></italic>: <bold>89</bold> palp (Florida, Gainesville) <bold>90, 91</bold> ventral view of epigyne, dorsal view of cleared vulva (Florida, Gainesville) <bold>92</bold> male (Texas, <named-content xmlns:xlink="http://www.w3.org/1999/xlink" content-type="dwc:verbatimCoordinates" xlink:type="simple"><named-content content-type="geo-json" specific-use="{&#34;type&#34;:&#34;Point&#34;,&#34;coordinates&#34;:[-97.250000,30.100000]}" id="NCID0EBDCK" xlink:type="simple">30.10, -97.25</named-content></named-content>) <bold>93</bold> female (Texas, <named-content xmlns:xlink="http://www.w3.org/1999/xlink" content-type="dwc:verbatimCoordinates" xlink:type="simple"><named-content content-type="geo-json" specific-use="{&#34;type&#34;:&#34;Point&#34;,&#34;coordinates&#34;:[-97.250000,30.100000]}" id="NCID0ELDCK" xlink:type="simple">30.10, -97.25</named-content></named-content>) <bold>94–98</bold><italic><tp:taxon-name><tp:taxon-name-part taxon-name-part-type="genus" reg="Attinella">Attinella</tp:taxon-name-part> <tp:taxon-name-part taxon-name-part-type="species" reg="dorsata">dorsata</tp:taxon-name-part></tp:taxon-name></italic>: <bold>94</bold> palp (California, San Diego County) <bold>95, 96</bold> ventral view of epigyne, dorsal view of cleared vulva (British Columbia, Nanaimo) <bold>97</bold> male (California, Siskiyou County) <bold>98</bold> female (British Columbia, <named-content xmlns:xlink="http://www.w3.org/1999/xlink" content-type="dwc:verbatimCoordinates" xlink:type="simple"><named-content content-type="geo-json" specific-use="{&#34;type&#34;:&#34;Point&#34;,&#34;coordinates&#34;:[-123.379000,48.870000]}" id="NCID0EIECK" xlink:type="simple">48.870, -123.379</named-content></named-content>) <bold>99–103</bold><italic><tp:taxon-name><tp:taxon-name-part taxon-name-part-type="genus" reg="Sittisax">Sittisax</tp:taxon-name-part> <tp:taxon-name-part taxon-name-part-type="species" reg="ranieri">ranieri</tp:taxon-name-part></tp:taxon-name></italic>: <bold>99</bold> palp (Northwest Territories, Tuktoyaktuk) <bold>100, 101</bold> ventral view of epigyne, dorsal view of cleared vulva (Nunavut, Baffin Island) <bold>102</bold> male (Saskatchewan, <named-content xmlns:xlink="http://www.w3.org/1999/xlink" content-type="dwc:verbatimCoordinates" xlink:type="simple"><named-content content-type="geo-json" specific-use="{&#34;type&#34;:&#34;Point&#34;,&#34;coordinates&#34;:[-105.190000,55.270000]}" id="NCID0EDFCK" xlink:type="simple">55.27, -105.19</named-content></named-content>) <bold>103</bold> female (Ontario, Old Woman Bay).</p></caption><graphic xmlns:xlink="http://www.w3.org/1999/xlink" xlink:href="zookeys-925-001-g008.jpg" position="float" orientation="portrait" xlink:type="simple" id="oo_397990.jpg"><uri content-type="original_file" xlink:type="simple">https://binary.pensoft.net/fig/397990</uri></graphic></fig><fig id="F11" position="float" orientation="portrait"><object-id xmlns:xlink="http://www.w3.org/1999/xlink" content-type="doi" xlink:type="simple">10.3897/zookeys.925.39691.figures108-119</object-id><object-id xmlns:xlink="http://www.w3.org/1999/xlink" content-type="arpha" xlink:type="simple">0EEF37F0-340D-58A0-926B-C1ACAD6790B3</object-id><label>Figures 108–119.</label><caption><p><italic><tp:taxon-name><tp:taxon-name-part taxon-name-part-type="genus" reg="Jollas">Jollas</tp:taxon-name-part> <tp:taxon-name-part taxon-name-part-type="species" reg="cupreus">cupreus</tp:taxon-name-part></tp:taxon-name></italic>, sp. nov. (except <bold>112</bold>, <italic><tp:taxon-name><tp:taxon-name-part taxon-name-part-type="genus" reg="Jollas">J.</tp:taxon-name-part> <tp:taxon-name-part taxon-name-part-type="species" reg="puntalara">puntalara</tp:taxon-name-part></tp:taxon-name></italic>) <bold>108, 109</bold> Left palp of holotype <bold>108</bold> ventral view <bold>109</bold> retrolateral view <bold>110</bold> ventral view of epigyne of paratype <bold>111</bold> dorsal view of same, cleared <bold>112</bold> palp of holotype of <italic><tp:taxon-name><tp:taxon-name-part taxon-name-part-type="genus" reg="Jollas">J.</tp:taxon-name-part> <tp:taxon-name-part taxon-name-part-type="species" reg="puntalara">puntalara</tp:taxon-name-part></tp:taxon-name></italic> Galiano <bold>113–115</bold> holotype male <bold>116</bold> male from Yasuní, Ecuador (<named-content xmlns:xlink="http://www.w3.org/1999/xlink" content-type="dwc:verbatimCoordinates" xlink:type="simple"><named-content content-type="geo-json" specific-use="{&#34;type&#34;:&#34;Point&#34;,&#34;coordinates&#34;:[-76.397000,-0.675000]}" id="NCID0EZXCK" xlink:type="simple">-0.675, -76.397</named-content></named-content>) <bold>117</bold> holotype male in alcohol <bold>118, 119</bold> paratype female.</p></caption><graphic xmlns:xlink="http://www.w3.org/1999/xlink" xlink:href="zookeys-925-001-g011.jpg" position="float" orientation="portrait" xlink:type="simple" id="oo_397993.jpg"><uri content-type="original_file" xlink:type="simple">https://binary.pensoft.net/fig/397993</uri></graphic></fig><fig id="F12" position="float" orientation="portrait"><object-id xmlns:xlink="http://www.w3.org/1999/xlink" content-type="doi" xlink:type="simple">10.3897/zookeys.925.39691.figures120-128</object-id><object-id xmlns:xlink="http://www.w3.org/1999/xlink" content-type="arpha" xlink:type="simple">37FCD9AB-16B1-59B6-B970-4EA21DB4ABED</object-id><label>Figures 120–128.</label><caption><p><italic><tp:taxon-name><tp:taxon-name-part taxon-name-part-type="genus" reg="Tomis">Tomis</tp:taxon-name-part> <tp:taxon-name-part taxon-name-part-type="species" reg="manabita">manabita</tp:taxon-name-part></tp:taxon-name></italic>, sp. nov. <bold>120, 121</bold> Left palp of holotype <bold>120</bold> ventral view <bold>121</bold> retrolateral view <bold>122</bold> ventral view of epigyne of paratype <bold>123</bold> dorsal view of same, cleared <bold>124–128</bold> specimens from type locality <bold>124</bold> male <bold>125</bold> male <bold>126</bold> female <bold>127</bold> male holotype <bold>128</bold> female paratype.</p></caption><graphic xmlns:xlink="http://www.w3.org/1999/xlink" xlink:href="zookeys-925-001-g012.jpg" position="float" orientation="portrait" xlink:type="simple" id="oo_397994.jpg"><uri content-type="original_file" xlink:type="simple">https://binary.pensoft.net/fig/397994</uri></graphic></fig><fig id="F13" position="float" orientation="portrait"><object-id xmlns:xlink="http://www.w3.org/1999/xlink" content-type="doi" xlink:type="simple">10.3897/zookeys.925.39691.figures129-139</object-id><object-id xmlns:xlink="http://www.w3.org/1999/xlink" content-type="arpha" xlink:type="simple">EC90502F-BA7A-5FD2-A1FB-7BF541B90054</object-id><label>Figures 129–139.</label><caption><p>Chromosomes of first meiotic division in males of the <italic><tp:taxon-name><tp:taxon-name-part taxon-name-part-type="genus" reg="Jollas">Jollas</tp:taxon-name-part></tp:taxon-name></italic>-<italic><tp:taxon-name><tp:taxon-name-part taxon-name-part-type="genus" reg="Tomis">Tomis</tp:taxon-name-part></tp:taxon-name></italic> clade <bold>129, 130</bold><italic><tp:taxon-name><tp:taxon-name-part taxon-name-part-type="genus" reg="Attinella">Attinella</tp:taxon-name-part> <tp:taxon-name-part taxon-name-part-type="species" reg="concolor">concolor</tp:taxon-name-part></tp:taxon-name></italic>, with only seven pairs of autosomes, but each two-armed, 14m+Xm0, Florida (<named-content xmlns:xlink="http://www.w3.org/1999/xlink" content-type="dwc:verbatimCoordinates" xlink:type="simple"><named-content content-type="geo-json" specific-use="{&#34;type&#34;:&#34;Point&#34;,&#34;coordinates&#34;:[-82.370000,29.630000]}" id="NCID0ETTFK" xlink:type="simple">29.63N, 82.37W</named-content></named-content>) <bold>131</bold><italic><tp:taxon-name><tp:taxon-name-part taxon-name-part-type="genus" reg="Tomis">Tomis</tp:taxon-name-part> <tp:taxon-name-part taxon-name-part-type="species" reg="manabita">manabita</tp:taxon-name-part></tp:taxon-name></italic>, showing the two Xs off to one pole, and 13 acrocentric bivalents on the metaphase plate, Ecuador (<named-content xmlns:xlink="http://www.w3.org/1999/xlink" content-type="dwc:verbatimCoordinates" xlink:type="simple"><named-content content-type="geo-json" specific-use="{&#34;type&#34;:&#34;Point&#34;,&#34;coordinates&#34;:[-80.500000,-0.900000]}" id="NCID0EIUFK" xlink:type="simple">0.9S, 80.5W</named-content></named-content>) <bold>132–136</bold><italic><tp:taxon-name><tp:taxon-name-part taxon-name-part-type="genus" reg="Sittisax">Sittisax</tp:taxon-name-part> <tp:taxon-name-part taxon-name-part-type="species" reg="ranieri">ranieri</tp:taxon-name-part></tp:taxon-name></italic>, whose distinctive XmXaYm appears as a rabbit head with a droopy ear. White triangles show points where two bivalents are apparently linked together <bold>134–136</bold> details of XXY of <italic><tp:taxon-name><tp:taxon-name-part taxon-name-part-type="genus" reg="Sitticus">S.</tp:taxon-name-part> <tp:taxon-name-part taxon-name-part-type="species" reg="ranieri">ranieri</tp:taxon-name-part></tp:taxon-name></italic><bold>137–139</bold><italic><tp:taxon-name><tp:taxon-name-part taxon-name-part-type="genus" reg="Sittisax">Sittisax</tp:taxon-name-part> <tp:taxon-name-part taxon-name-part-type="species" reg="saxicola">saxicola</tp:taxon-name-part></tp:taxon-name></italic>, with sex chromsomes, interpreted tentatively as XaXaXaYm, appearing as a rabbit head with three ears, Switzlerland (<named-content xmlns:xlink="http://www.w3.org/1999/xlink" content-type="dwc:verbatimCoordinates" xlink:type="simple"><named-content content-type="geo-json" specific-use="{&#34;type&#34;:&#34;Point&#34;,&#34;coordinates&#34;:[9.200000,46.900000]}" id="NCID0EXVFK" xlink:type="simple">46.9N, 9.2E</named-content></named-content>).</p></caption><graphic xmlns:xlink="http://www.w3.org/1999/xlink" xlink:href="zookeys-925-001-g013.jpg" position="float" orientation="portrait" xlink:type="simple" id="oo_397995.jpg"><uri content-type="original_file" xlink:type="simple">https://binary.pensoft.net/fig/397995</uri></graphic></fig></tp:treatment-sec><ref-list><ref id="B39"><mixed-citation xmlns:xlink="http://www.w3.org/1999/xlink" xlink:type="simple"><person-group><name name-style="western"><surname>Maddison</surname><given-names>WP</given-names></name><name name-style="western"><surname>Hedin</surname><given-names>MC</given-names></name></person-group> (<year>2003</year>) <article-title>Jumping spider phylogeny (<tp:taxon-name><tp:taxon-name-part taxon-name-part-type="order">Araneae</tp:taxon-name-part></tp:taxon-name>: <tp:taxon-name><tp:taxon-name-part taxon-name-part-type="family">Salticidae</tp:taxon-name-part></tp:taxon-name>).</article-title><source>Invertebrate Systematics</source><volume>17</volume>: <fpage>529</fpage>–<lpage>549</lpage>. <ext-link xlink:type="simple" ext-link-type="doi" xlink:href="10.1071/IS02044">https://doi.org/10.1071/IS02044</ext-link></mixed-citation></ref><ref id="B15"><mixed-citation xmlns:xlink="http://www.w3.org/1999/xlink" xlink:type="simple"><person-group><name name-style="western"><surname>Galiano</surname><given-names>ME</given-names></name></person-group> (<year>1991b</year>) <article-title>Revision del género <italic><tp:taxon-name><tp:taxon-name-part taxon-name-part-type="genus">Jollas</tp:taxon-name-part></tp:taxon-name></italic> (<tp:taxon-name><tp:taxon-name-part taxon-name-part-type="order">Araneae</tp:taxon-name-part></tp:taxon-name>, <tp:taxon-name><tp:taxon-name-part taxon-name-part-type="family">Salticidae</tp:taxon-name-part></tp:taxon-name>).</article-title><source>Physis, Revista de la Sociedad Argentina de Ciencias Naturales (C)</source><volume>47</volume>: <fpage>15</fpage>–<lpage>29</lpage>.</mixed-citation></ref></ref-list></tp:taxon-treatment>
