# Supplementary material for: Sitticine jumping spiders: phylogeny, classification, and chromosomes (Araneae, Salticidae, Sitticini)
Source: Zookeys. 2020 Apr 8;925:1–54. doi: 10.3897/zookeys.925.39691 (PMC7160194; doi:10.3897/zookeys.925.39691)
Supplement: XML Treatment for Sittisax ranieri [file zookeys.925.39691-treatment13.xml]

<!DOCTYPE tp:taxon-treatment
  PUBLIC "-//TaxonX//DTD Taxonomic Treatment Publishing DTD v0 20100105//EN" "tax-treatment-NSO.dtd">
<tp:taxon-treatment xmlns:tp="http://www.plazi.org/taxpub"><tp:treatment-meta><kwd-group><label>Taxon classification</label><kwd><named-content xmlns:xlink="http://www.w3.org/1999/xlink" content-type="kingdom">Animalia</named-content></kwd><kwd><named-content xmlns:xlink="http://www.w3.org/1999/xlink" content-type="order">Araneae</named-content></kwd><kwd><named-content xmlns:xlink="http://www.w3.org/1999/xlink" content-type="family">Salticidae</named-content></kwd></kwd-group><mixed-citation publication-type="journal"><person-group><name><surname>Maddison</surname><given-names>Wayne P.</given-names></name><name><surname>Maddison</surname><given-names>David R.</given-names></name><name><surname>Derkarabetian</surname><given-names>Shahan</given-names></name><name><surname>Hedin</surname><given-names>Marshal</given-names></name></person-group><article-title>Sitticine jumping spiders: phylogeny, classification, and chromosomes (<tp:taxon-name><tp:taxon-name-part taxon-name-part-type="order">Araneae</tp:taxon-name-part></tp:taxon-name>, <tp:taxon-name><tp:taxon-name-part taxon-name-part-type="family">Salticidae</tp:taxon-name-part></tp:taxon-name>, <tp:taxon-name><tp:taxon-name-part taxon-name-part-type="tribe">Sitticini</tp:taxon-name-part></tp:taxon-name>)</article-title><source>Zookeys</source><day>08</day><month>4</month><year>2020</year><volume>925</volume><fpage>1</fpage><lpage>54</lpage><pub-id pub-id-type="doi">10.3897/zookeys.925.39691</pub-id></mixed-citation></tp:treatment-meta><tp:nomenclature><tp:taxon-name><object-id xmlns:xlink="http://www.w3.org/1999/xlink" content-type="arpha" xlink:type="simple">46E57CD3-239F-5A1C-B655-A2C9FDAB8F2B</object-id>
                  <tp:taxon-name-part taxon-name-part-type="genus" reg="Sittisax">Sittisax</tp:taxon-name-part>
                  <tp:taxon-name-part taxon-name-part-type="species" reg="ranieri">ranieri</tp:taxon-name-part>
                </tp:taxon-name><tp:taxon-authority>(Peckham &amp; Peckham, 1909)</tp:taxon-authority><xref ref-type="fig" rid="F8">Figures 99–103</xref><tp:nomenclature-citation-list><tp:nomenclature-citation><tp:taxon-name>
                      <tp:taxon-name-part taxon-name-part-type="genus" reg="Attus">Attus</tp:taxon-name-part> <tp:taxon-name-part taxon-name-part-type="species" reg="lineolatus">lineolatus</tp:taxon-name-part></tp:taxon-name><comment>Grube, 1861 (junior homonym)</comment></tp:nomenclature-citation><tp:nomenclature-citation><tp:taxon-name>
                      <tp:taxon-name-part taxon-name-part-type="genus" reg="Sittacus">Sittacus</tp:taxon-name-part> <tp:taxon-name-part taxon-name-part-type="species" reg="ranieri">ranieri</tp:taxon-name-part></tp:taxon-name><comment>Peckham &amp; Peckham, 1909</comment></tp:nomenclature-citation></tp:nomenclature-citation-list></tp:nomenclature><tp:treatment-sec sec-type="remarks" id="SECID0E2GDK"><title>Remarks.</title><p>The Holarctic <italic><tp:taxon-name><tp:taxon-name-part taxon-name-part-type="genus" reg="Sittisax">Sittisax</tp:taxon-name-part> <tp:taxon-name-part taxon-name-part-type="species" reg="ranieri">ranieri</tp:taxon-name-part></tp:taxon-name></italic> is a widespread boreal species, which in North America follows the high elevations of the Western Cordillera to the south, living on rocks and litter. It is dark in colour, large-bodied, and with distinctive genitalia.</p></tp:treatment-sec><tp:treatment-sec sec-type="material" id="SECID0EMHDK"><title>Material examined.</title><p>Canada: Northwest Territories: Tuktoyaktuk (1 male); Nunavut: Baffin Island (1 female); British Columbia: Downton Creek (2 males 2 females), <named-content xmlns:xlink="http://www.w3.org/1999/xlink" content-type="dwc:verbatimCoordinates" xlink:type="simple"><named-content content-type="geo-json" specific-use="{&#34;type&#34;:&#34;Point&#34;,&#34;coordinates&#34;:[-114.061000,49.026000]}" id="NCID0EVHDK" xlink:type="simple">49.026, -114.061</named-content></named-content> (1 male), <named-content xmlns:xlink="http://www.w3.org/1999/xlink" content-type="dwc:verbatimCoordinates" xlink:type="simple"><named-content content-type="geo-json" specific-use="{&#34;type&#34;:&#34;Point&#34;,&#34;coordinates&#34;:[-127.500000,59.800000]}" id="NCID0E4HDK" xlink:type="simple">59.8, -127.5</named-content></named-content> (1 male), Pink Mountain (1 male); Yukon: km 72 Dempster Highway (2 males, 2 females); km 75.6 Dempster Highway (1 female); Saskatchewan: <named-content xmlns:xlink="http://www.w3.org/1999/xlink" content-type="dwc:verbatimCoordinates" xlink:type="simple"><named-content content-type="geo-json" specific-use="{&#34;type&#34;:&#34;Point&#34;,&#34;coordinates&#34;:[-105.190000,55.270000]}" id="NCID0EFIDK" xlink:type="simple">55.27, -105.19</named-content></named-content> (2 males), Ontario: Old Woman Bay (1 female); New Brunswick: <named-content xmlns:xlink="http://www.w3.org/1999/xlink" content-type="dwc:verbatimCoordinates" xlink:type="simple"><named-content content-type="geo-json" specific-use="{&#34;type&#34;:&#34;Point&#34;,&#34;coordinates&#34;:[-69.400000,65.336000]}" id="NCID0ENIDK" xlink:type="simple">65.336, -69.4</named-content></named-content> (6 males, 3 females); U.S.A.: Washington: Spray Park (1 males, 2 females); Oregon: <named-content xmlns:xlink="http://www.w3.org/1999/xlink" content-type="dwc:verbatimCoordinates" xlink:type="simple"><named-content content-type="geo-json" specific-use="{&#34;type&#34;:&#34;Point&#34;,&#34;coordinates&#34;:[-117.178000,45.261000]}" id="NCID0EVIDK" xlink:type="simple">45.261, -117.178</named-content></named-content> (1 female); Colorado: <named-content xmlns:xlink="http://www.w3.org/1999/xlink" content-type="dwc:verbatimCoordinates" xlink:type="simple"><named-content content-type="geo-json" specific-use="{&#34;type&#34;:&#34;Point&#34;,&#34;coordinates&#34;:[-105.782000,39.803000]}" id="NCID0E4IDK" xlink:type="simple">39.803, -105.782</named-content></named-content> (1 male).</p></tp:treatment-sec><tp:treatment-sec><!--Section generated to contain objects referenced in tp:taxon-treatment.--><fig id="F8" position="float" orientation="portrait"><object-id xmlns:xlink="http://www.w3.org/1999/xlink" content-type="doi" xlink:type="simple">10.3897/zookeys.925.39691.figures89-103</object-id><object-id xmlns:xlink="http://www.w3.org/1999/xlink" content-type="arpha" xlink:type="simple">92885C54-AC41-5963-865A-5B9161A74C1E</object-id><label>Figures 89–103.</label><caption><p>Sitticines of Canada: the <italic><tp:taxon-name><tp:taxon-name-part taxon-name-part-type="genus" reg="Jollas">Jollas</tp:taxon-name-part></tp:taxon-name></italic>-<italic><tp:taxon-name><tp:taxon-name-part taxon-name-part-type="genus" reg="Tomis">Tomis</tp:taxon-name-part></tp:taxon-name></italic> clade, represented by the genera <italic><tp:taxon-name><tp:taxon-name-part taxon-name-part-type="genus" reg="Attinella">Attinella</tp:taxon-name-part></tp:taxon-name></italic> and <italic><tp:taxon-name><tp:taxon-name-part taxon-name-part-type="genus" reg="Sittisax">Sittisax</tp:taxon-name-part></tp:taxon-name></italic><bold>89–93</bold><italic><tp:taxon-name><tp:taxon-name-part taxon-name-part-type="genus" reg="Attinella">Attinella</tp:taxon-name-part> <tp:taxon-name-part taxon-name-part-type="species" reg="concolor">concolor</tp:taxon-name-part></tp:taxon-name></italic>: <bold>89</bold> palp (Florida, Gainesville) <bold>90, 91</bold> ventral view of epigyne, dorsal view of cleared vulva (Florida, Gainesville) <bold>92</bold> male (Texas, <named-content xmlns:xlink="http://www.w3.org/1999/xlink" content-type="dwc:verbatimCoordinates" xlink:type="simple"><named-content content-type="geo-json" specific-use="{&#34;type&#34;:&#34;Point&#34;,&#34;coordinates&#34;:[-97.250000,30.100000]}" id="NCID0EBDCK" xlink:type="simple">30.10, -97.25</named-content></named-content>) <bold>93</bold> female (Texas, <named-content xmlns:xlink="http://www.w3.org/1999/xlink" content-type="dwc:verbatimCoordinates" xlink:type="simple"><named-content content-type="geo-json" specific-use="{&#34;type&#34;:&#34;Point&#34;,&#34;coordinates&#34;:[-97.250000,30.100000]}" id="NCID0ELDCK" xlink:type="simple">30.10, -97.25</named-content></named-content>) <bold>94–98</bold><italic><tp:taxon-name><tp:taxon-name-part taxon-name-part-type="genus" reg="Attinella">Attinella</tp:taxon-name-part> <tp:taxon-name-part taxon-name-part-type="species" reg="dorsata">dorsata</tp:taxon-name-part></tp:taxon-name></italic>: <bold>94</bold> palp (California, San Diego County) <bold>95, 96</bold> ventral view of epigyne, dorsal view of cleared vulva (British Columbia, Nanaimo) <bold>97</bold> male (California, Siskiyou County) <bold>98</bold> female (British Columbia, <named-content xmlns:xlink="http://www.w3.org/1999/xlink" content-type="dwc:verbatimCoordinates" xlink:type="simple"><named-content content-type="geo-json" specific-use="{&#34;type&#34;:&#34;Point&#34;,&#34;coordinates&#34;:[-123.379000,48.870000]}" id="NCID0EIECK" xlink:type="simple">48.870, -123.379</named-content></named-content>) <bold>99–103</bold><italic><tp:taxon-name><tp:taxon-name-part taxon-name-part-type="genus" reg="Sittisax">Sittisax</tp:taxon-name-part> <tp:taxon-name-part taxon-name-part-type="species" reg="ranieri">ranieri</tp:taxon-name-part></tp:taxon-name></italic>: <bold>99</bold> palp (Northwest Territories, Tuktoyaktuk) <bold>100, 101</bold> ventral view of epigyne, dorsal view of cleared vulva (Nunavut, Baffin Island) <bold>102</bold> male (Saskatchewan, <named-content xmlns:xlink="http://www.w3.org/1999/xlink" content-type="dwc:verbatimCoordinates" xlink:type="simple"><named-content content-type="geo-json" specific-use="{&#34;type&#34;:&#34;Point&#34;,&#34;coordinates&#34;:[-105.190000,55.270000]}" id="NCID0EDFCK" xlink:type="simple">55.27, -105.19</named-content></named-content>) <bold>103</bold> female (Ontario, Old Woman Bay).</p></caption><graphic xmlns:xlink="http://www.w3.org/1999/xlink" xlink:href="zookeys-925-001-g008.jpg" position="float" orientation="portrait" xlink:type="simple" id="oo_397990.jpg"><uri content-type="original_file" xlink:type="simple">https://binary.pensoft.net/fig/397990</uri></graphic></fig></tp:treatment-sec></tp:taxon-treatment>
