# Supplementary material for: Sitticine jumping spiders: phylogeny, classification, and chromosomes (Araneae, Salticidae, Sitticini)
Source: Zookeys. 2020 Apr 8;925:1–54. doi: 10.3897/zookeys.925.39691 (PMC7160194; doi:10.3897/zookeys.925.39691)
Supplement: XML Treatment for Tomis manabita [file zookeys.925.39691-treatment14.xml]

<!DOCTYPE tp:taxon-treatment
  PUBLIC "-//TaxonX//DTD Taxonomic Treatment Publishing DTD v0 20100105//EN" "tax-treatment-NSO.dtd">
<tp:taxon-treatment xmlns:tp="http://www.plazi.org/taxpub"><tp:treatment-meta><kwd-group><label>Taxon classification</label><kwd><named-content xmlns:xlink="http://www.w3.org/1999/xlink" content-type="kingdom">Animalia</named-content></kwd><kwd><named-content xmlns:xlink="http://www.w3.org/1999/xlink" content-type="order">Araneae</named-content></kwd><kwd><named-content xmlns:xlink="http://www.w3.org/1999/xlink" content-type="family">Salticidae</named-content></kwd></kwd-group><mixed-citation publication-type="journal"><person-group><name><surname>Maddison</surname><given-names>Wayne P.</given-names></name><name><surname>Maddison</surname><given-names>David R.</given-names></name><name><surname>Derkarabetian</surname><given-names>Shahan</given-names></name><name><surname>Hedin</surname><given-names>Marshal</given-names></name></person-group><article-title>Sitticine jumping spiders: phylogeny, classification, and chromosomes (<tp:taxon-name><tp:taxon-name-part taxon-name-part-type="order">Araneae</tp:taxon-name-part></tp:taxon-name>, <tp:taxon-name><tp:taxon-name-part taxon-name-part-type="family">Salticidae</tp:taxon-name-part></tp:taxon-name>, <tp:taxon-name><tp:taxon-name-part taxon-name-part-type="tribe">Sitticini</tp:taxon-name-part></tp:taxon-name>)</article-title><source>Zookeys</source><day>08</day><month>4</month><year>2020</year><volume>925</volume><fpage>1</fpage><lpage>54</lpage><pub-id pub-id-type="doi">10.3897/zookeys.925.39691</pub-id></mixed-citation></tp:treatment-meta><tp:nomenclature><tp:taxon-name><object-id xmlns:xlink="http://www.w3.org/1999/xlink" content-type="arpha" xlink:type="simple">10AE5227-3E2F-52CF-A4AD-23408A5379DA</object-id>
                  <tp:taxon-name-part taxon-name-part-type="genus" reg="Tomis">Tomis</tp:taxon-name-part>
                  <tp:taxon-name-part taxon-name-part-type="species" reg="manabita">manabita</tp:taxon-name-part>
                  <object-id xmlns:xlink="http://www.w3.org/1999/xlink" content-type="zoobank" xlink:type="simple">http://zoobank.org/4C656386-8B15-4B5C-BF3F-27805897C65F</object-id>
                </tp:taxon-name><tp:taxon-authority>W. Maddison</tp:taxon-authority><tp:taxon-status xmlns:xlink="http://www.w3.org/1999/xlink" xlink:type="simple">sp. nov.</tp:taxon-status><xref ref-type="fig" rid="F12">Figures 120–128</xref></tp:nomenclature><tp:treatment-sec sec-type="type material" id="SECID0EJ2DK"><title>Type material.</title><p>Male holotype, 10 male and 8 female paratypes from Ecuador: Manabí: Puerto Rico, Cabañas Alandaluz 5 May 1994 W. Maddison WPM#94-031. The holotype (specimen <abbrev xmlns:xlink="http://www.w3.org/1999/xlink" content-type="institution" xlink:title="Spencer Entomological Collection of the Beaty Biodiversity Museum" id="ABBRID0EP2DK" xlink:type="simple">UBC-SEM</abbrev> AR00217) pertains to the Museum of Zoology, Pontificia Universidad Católica, Quito, Ecuador (<named-content xmlns:xlink="http://www.w3.org/1999/xlink" content-type="dwc:institutional_code" xlink:type="simple">QCAZ</named-content>), but is currently held in the Spencer Entomological Collection at the Beaty Biodiversity Museum, University of British Columbia (<abbrev xmlns:xlink="http://www.w3.org/1999/xlink" content-type="institution" xlink:title="Spencer Entomological Collection of the Beaty Biodiversity Museum" id="ABBRID0EZ2DK" xlink:type="simple">UBC-SEM</abbrev>).</p></tp:treatment-sec><tp:treatment-sec sec-type="etymology" id="SECID0E52DK"><title>Etymology.</title><p>Based on the type locality; the form is the adjective in Spanish (masculine or feminine).</p><p>A species on the beaches of coastal Ecuador, resembling <italic><tp:taxon-name><tp:taxon-name-part taxon-name-part-type="genus" reg="Attulus">Attulus</tp:taxon-name-part></tp:taxon-name></italic> in habitus. It was used in the molecular phylogenetic study of <xref ref-type="bibr" rid="B39">Maddison and Hedin (2003)</xref> under the name “<italic><tp:taxon-name><tp:taxon-name-part taxon-name-part-type="genus" reg="Sitticus">Sitticus</tp:taxon-name-part></tp:taxon-name></italic> sp.” (voucher S220) from Manabí, Ecuador.</p></tp:treatment-sec><tp:treatment-sec sec-type="diagnosis" id="SECID0EX3DK"><title>Diagnosis.</title><p>Palp closely resembles that of <italic><tp:taxon-name><tp:taxon-name-part taxon-name-part-type="genus" reg="Tomis">Tomis</tp:taxon-name-part> <tp:taxon-name-part taxon-name-part-type="species" reg="pavidus">pavidus</tp:taxon-name-part></tp:taxon-name></italic>, from which it differs in the smaller tibia and longer RTA.</p></tp:treatment-sec><tp:treatment-sec sec-type="description" id="SECID0EI4DK"><title>Description.</title><p><bold>Male</bold> (holotype). Carapace length 1.58; abdomen length 1.51. <bold><italic>Carapace</italic></bold> (Figs <xref ref-type="fig" rid="F12">124</xref>, <xref ref-type="fig" rid="F12">127</xref>) medium brown with recumbent brown setae except for thin medial longitudinal band of white setae on thorax, two spots of pale setae in ocular area, and a marginal band of white setae that is broad on the thorax but narrows to the anterior, disappearing before the clypeus is reached. <bold><italic>Clypeus</italic></bold> brown, with a few brownish setae. <bold><italic>Chelicerae</italic></bold> vertical, with a few pale setae near the clypeus. Retromarginal cheliceral teeth lacking. <bold><italic>Palp</italic></bold> clothed with white setae dorsally, but prolaterally with darker integument and setae from tip of femur to cymbium; cymbium mostly dark brown. <bold><italic><tp:taxon-name><tp:taxon-name-part taxon-name-part-type="genus" reg="Embolus">Embolus</tp:taxon-name-part></tp:taxon-name></italic></bold> (Fig. <xref ref-type="fig" rid="F12">120</xref>) arises broadly, more centrally beneath bulb (and less peripherally) than is typical, then narrows abruptly at ca. 9 o’clock. RTA extremely long and thin, parallel to axis of the palp. <bold><italic>Legs</italic></bold> honey-coloured, with notably darker annulae at the tarsus-metatarsus joints, and black stripe on prolateral-ventral face of first patella and tibia. <bold><italic>Abdomen</italic></bold> (Figs <xref ref-type="fig" rid="F12">124</xref>, <xref ref-type="fig" rid="F12">127</xref>) brown with two lateral and one median longitudinal bands of paler setae, the medial band less distinct, wavy, and accompanied by a lateral extension that forms a cross.</p><p><bold>Female</bold> (paratype # <abbrev xmlns:xlink="http://www.w3.org/1999/xlink" content-type="institution" xlink:title="Spencer Entomological Collection of the Beaty Biodiversity Museum" id="ABBRID0EC6DK" xlink:type="simple">UBC-SEM</abbrev> AR00218). <bold><italic>Carapace</italic></bold> length 1.76; <bold><italic>abdomen</italic></bold> length 2.22. <bold><italic>Carapace</italic></bold> (Figs <xref ref-type="fig" rid="F12">126</xref>, <xref ref-type="fig" rid="F12">128</xref>) brown, covered unevenly with recumbent cream-coloured setae. <bold><italic>Clypeus</italic></bold> with white setae, longest at midline where they overhang the chelicerae. Chelicerae brown, with a few setae near clypeus. <bold><italic><tp:taxon-name><tp:taxon-name-part taxon-name-part-type="genus" reg="Palps">Palps</tp:taxon-name-part></tp:taxon-name></italic></bold> and <bold><italic>legs</italic></bold> honey coloured, with weak annulae. <bold><italic>Abdomen</italic></bold> brown, marked as in male except bands are less distinct (Figs <xref ref-type="fig" rid="F12">126</xref>, <xref ref-type="fig" rid="F12">128</xref>). <bold><italic>Epigynum</italic></bold> with an anterior atrium from which short copulatory ducts lead diagonally to the spermathecae (Figs <xref ref-type="fig" rid="F12">122</xref>, <xref ref-type="fig" rid="F12">123</xref>).</p></tp:treatment-sec><tp:treatment-sec sec-type="material" id="SECID0E3AEK"><title>Additional material.</title><p>15 males and 7 females from Ecuador: Manabí: Machalilla National Park, Salaite, between HWY and coast 6 May 1994 W. Maddison WPM#94-032 (4 males, 2 females); Ecuador: Manabí: Machalilla National Park, Salaite, 1 km inland along trail from HWY. 6 May 1994 W. Maddison WPM#94-033 (3 males); Ecuador: Manabí: Machalilla National Park, trail between Agua Blanca &amp; San Sebastien 50–400 m dry forest 7 May 1994 W. Maddison WPM#94-034 (1 male); Ecuador: Manabí: Crucita. 30 August 1988 W. Maddison WPM#88-040 (2 males 4 females); Ecuador: Del Oro: Jambelí 13 August 1989 W. Maddison WPM#89-040 (3 males); Ecuador: Manabí: Puerto Lopez. <named-content xmlns:xlink="http://www.w3.org/1999/xlink" content-type="dwc:verbatimCoordinates" xlink:type="simple"><named-content content-type="geo-json" specific-use="{&#34;type&#34;:&#34;Point&#34;,&#34;coordinates&#34;:[-80.810400,1.549700]}" id="NCID0EFBEK" xlink:type="simple">1.5497, -80.8104</named-content></named-content>; 5 m el. 1–5 August 2004 W. Maddison. WPM#04-067 (2 males 1 female).</p></tp:treatment-sec><tp:treatment-sec><!--Section generated to contain objects referenced in tp:taxon-treatment.--><fig id="F12" position="float" orientation="portrait"><object-id xmlns:xlink="http://www.w3.org/1999/xlink" content-type="doi" xlink:type="simple">10.3897/zookeys.925.39691.figures120-128</object-id><object-id xmlns:xlink="http://www.w3.org/1999/xlink" content-type="arpha" xlink:type="simple">37FCD9AB-16B1-59B6-B970-4EA21DB4ABED</object-id><label>Figures 120–128.</label><caption><p><italic><tp:taxon-name><tp:taxon-name-part taxon-name-part-type="genus" reg="Tomis">Tomis</tp:taxon-name-part> <tp:taxon-name-part taxon-name-part-type="species" reg="manabita">manabita</tp:taxon-name-part></tp:taxon-name></italic>, sp. nov. <bold>120, 121</bold> Left palp of holotype <bold>120</bold> ventral view <bold>121</bold> retrolateral view <bold>122</bold> ventral view of epigyne of paratype <bold>123</bold> dorsal view of same, cleared <bold>124–128</bold> specimens from type locality <bold>124</bold> male <bold>125</bold> male <bold>126</bold> female <bold>127</bold> male holotype <bold>128</bold> female paratype.</p></caption><graphic xmlns:xlink="http://www.w3.org/1999/xlink" xlink:href="zookeys-925-001-g012.jpg" position="float" orientation="portrait" xlink:type="simple" id="oo_397994.jpg"><uri content-type="original_file" xlink:type="simple">https://binary.pensoft.net/fig/397994</uri></graphic></fig></tp:treatment-sec><ref-list><ref id="B39"><mixed-citation xmlns:xlink="http://www.w3.org/1999/xlink" xlink:type="simple"><person-group><name name-style="western"><surname>Maddison</surname><given-names>WP</given-names></name><name name-style="western"><surname>Hedin</surname><given-names>MC</given-names></name></person-group> (<year>2003</year>) <article-title>Jumping spider phylogeny (<tp:taxon-name><tp:taxon-name-part taxon-name-part-type="order">Araneae</tp:taxon-name-part></tp:taxon-name>: <tp:taxon-name><tp:taxon-name-part taxon-name-part-type="family">Salticidae</tp:taxon-name-part></tp:taxon-name>).</article-title><source>Invertebrate Systematics</source><volume>17</volume>: <fpage>529</fpage>–<lpage>549</lpage>. <ext-link xlink:type="simple" ext-link-type="doi" xlink:href="10.1071/IS02044">https://doi.org/10.1071/IS02044</ext-link></mixed-citation></ref></ref-list></tp:taxon-treatment>
